# Supplementary material for: Calcium amendment for improved germination, plant growth, and leaf photosynthetic electron transport in oat (Avena sativa) under NaCl stress
Source: PLoS One. 2021 Aug 24;16(8):e0256529. doi: 10.1371/journal.pone.0256529 (PMC8384207; doi:10.1371/journal.pone.0256529)
Supplement: S1 File — (ZIP) [file pone.0256529.s001.zip]

Archive with 7 entries (7 files):
- Datas of MR.xlsx
- Datas of OJIP.xlsx
- Datas of WOJOK.xlsx
- Datas of parametars.xlsx
- Datas of table 1.xlsx
- Morphological changes of seedlings and plants.doc
- Datas of DF.xlsx
