# Supplementary material for: Calcium amendment for improved germination, plant growth, and leaf photosynthetic electron transport in oat (Avena sativa) under NaCl stress
Source: PLoS One. 2021 Aug 24;16(8):e0256529. doi: 10.1371/journal.pone.0256529 (PMC8384207; doi:10.1371/journal.pone.0256529)
Supplement: S1 File — (ZIP) [file pone.0256529.s001.zip › Datas of MR.xlsx]

## Sheet: NA
820-nm reflection in NaCl treatment
																					means							The modulated 820-nm reflection kinetics (MR/MRO) of oat leaves in NaCl treatment
Prompt T.	0d	3d	6d	9d	12d	15d	Prompt T.	0d	3d	6d	9d	12d	15d	Prompt T.	0d	3d	6d	9d	12d	15d	Prompt T.	0d	3d	6d	9d	12d	15d	Prompt T.	0d	3d	6d	9d	12d	15d
0.01	22859.7	23523	24511.1	24553.6	23942	23979.1	0.01	22743	23674	24293.3	24574.7	23897	23866.3	0.01	22840.2	23548.2	24474.8	24557.1	23934.5	23960.3	0.01	22814.3	23581.7	24426.4	24561.8	23924.5	23935.3	0.01
0.02	22860.8	23523.4	24511.6	24553	23942.4	23979.2	0.02	22744.3	23674.3	24293.7	24574	23897.3	23866.7	0.02	22841.4	23548.6	24475.2	24556.5	23934.9	23960.5	0.02	22815.5	23582.1	24426.8	24561.2	23924.9	23935.5	0.02
0.03	22859.7	23524	24511.6	24554	23943	23980.1	0.03	22743	23675	24293.7	24575	23898	23867.3	0.03	22840.2	23549.2	24475.2	24557.5	23935.5	23961.3	0.03	22814.3	23582.7	24426.8	24562.2	23925.5	23936.3	0.03
0.04	22859.7	23524	24512.1	24553	23943	23980.1	0.04	22743	23675	24294.3	24574	23898	23867.3	0.04	22840.2	23549.2	24475.8	24556.5	23935.5	23961.3	0.04	22814.3	23582.7	24427.4	24561.2	23925.5	23936.3	0.04
0.05	22859.7	23524	24512	24553.7	23942.6	23979.7	0.05	22743	23675	24294	24575	23897.7	23867	0.05	22840.2	23549.2	24475.7	24557.2	23935.1	23960.9	0.05	22814.3	23582.7	24427.2	24562	23925.1	23935.9	0.05
0.06	22860.1	23524	24511	24552.6	23942	23979.1	0.06	22743.3	23675	24293	24573.7	23897	23866.3	0.06	22840.6	23549.2	24474.7	24556.1	23934.5	23960.3	0.06	22814.7	23582.7	24426.2	24560.8	23924.5	23935.3	0.06
0.07	22859.6	23525.4	24512	24552	23942	23981	0.07	22742.7	23676.3	24294	24573	23897	23868	0.07	22840.1	23550.6	24475.7	24555.5	23934.5	23962.2	0.07	22814.1	23584.1	24427.2	24560.2	23924.5	23937.1	0.07
0.08	22860.2	23524.9	24511.4	24553.1	23942.6	23980.1	0.08	22743.7	23675.7	24293.3	24574.3	23897.7	23867.3	0.08	22840.8	23550	24475.1	24556.6	23935.1	23961.3	0.08	22814.9	23583.5	24426.6	24561.4	23925.1	23936.3	0.08
0.09	22859.6	23524.4	24511	24552.7	23943.4	23979.6	0.09	22742.7	23675.3	24293	24574	23898.3	23866.7	0.09	22840.1	23549.6	24474.7	24556.2	23935.9	23960.7	0.09	22814.1	23583.1	24426.2	24561	23925.9	23935.7	0.09
0.1	22860.1	23524.9	24511	24552.6	23943.4	23980.6	0.1	22743.3	23675.7	24293	24573.7	23898.3	23867.7	0.1	22840.6	23550	24474.7	24556.1	23935.9	23961.7	0.1	22814.7	23583.5	24426.2	24560.8	23925.9	23936.7	0.1
0.11	22859.6	23524.9	24511.6	24552.1	23943	23980	0.11	22742.7	23675.7	24293.7	24573.3	23898	23867	0.11	22840.1	23550	24475.2	24555.6	23935.5	23961.2	0.11	22814.1	23583.5	24426.8	24560.4	23925.5	23936.1	0.11
0.12	22861	23524.3	24511	24552.6	23942.9	23980	0.12	22744	23675	24293	24573.7	23897.7	23867	0.12	22841.5	23549.4	24474.7	24556.1	23935.4	23961.2	0.12	22815.5	23582.9	24426.2	24560.8	23925.3	23936.1	0.12
0.13	22860.1	23524.9	24511.6	24552	23941.9	23980.3	0.13	22743.3	23675.7	24293.7	24573	23896.7	23867	0.13	22840.6	23550	24475.2	24555.5	23934.4	23961.4	0.13	22814.7	23583.5	24426.8	24560.2	23924.3	23936.3	0.13
0.14	22860	23524.9	24512.1	24551.7	23942	23979.9	0.14	22743	23675.7	24294.3	24573	23897	23866.7	0.14	22840.5	23550	24475.8	24555.2	23934.5	23961	0.14	22814.5	23583.5	24427.4	24560	23924.5	23935.9	0.14
0.15	22860.4	23525.3	24511	24552.1	23943	23979.4	0.15	22743.3	23676	24293	24573.3	23898	23866.3	0.15	22840.9	23550.4	24474.7	24555.6	23935.5	23960.6	0.15	22814.9	23583.9	24426.2	24560.4	23925.5	23935.5	0.15
0.16	22860.4	23526.2	24511.6	24551.7	23942.9	23980.8	0.16	22743.3	23676.7	24293.7	24573	23897.7	23867.3	0.16	22840.9	23551.3	24475.2	24555.2	23935.4	23961.9	0.16	22814.9	23584.7	24426.8	24560	23925.3	23936.7	0.16
0.17	22860.4	23525.8	24511	24550.7	23942.4	23980.3	0.17	22743.3	23676.3	24293	24572	23897.3	23867	0.17	22840.9	23550.9	24474.7	24554.2	23934.9	23961.4	0.17	22814.9	23584.3	24426.2	24559	23924.9	23936.3	0.17
0.18	22859.9	23525.3	24511.1	24551.7	23942.9	23979.9	0.18	22742.7	23676	24293.3	24573	23897.7	23866.7	0.18	22840.4	23550.4	24474.8	24555.2	23935.4	23961	0.18	22814.3	23583.9	24426.4	24560	23925.3	23935.9	0.18
0.19	22860.4	23526.2	24511.6	24551.2	23943	23980.3	0.19	22743.3	23676.7	24293.7	24572.7	23898	23867	0.19	22840.9	23551.3	24475.2	24554.8	23935.5	23961.4	0.19	22814.9	23584.7	24426.8	24559.6	23925.5	23936.3	0.19
0.2	22859.3	23526.2	24511.1	24551.2	23943	23979.2	0.2	22742	23676.7	24293.3	24572.7	23898	23865.7	0.2	22839.8	23551.3	24474.8	24554.8	23935.5	23960.3	0.2	22813.7	23584.7	24426.4	24559.6	23925.5	23935.1	0.2
0.21	22859.9	23525.7	24511	24550.8	23943.3	23979.8	0.21	22742.7	23676	24293	24572.3	23898	23866.3	0.21	22840.4	23550.7	24474.7	24554.4	23935.8	23960.9	0.21	22814.3	23584.1	24426.2	24559.2	23925.7	23935.7	0.21
0.22	22860	23526.1	24511.1	24550.8	23943.3	23980.2	0.22	22743	23676.3	24293.3	24572.3	23898	23866.7	0.22	22840.5	23551.1	24474.8	24554.4	23935.8	23961.3	0.22	22814.5	23584.5	24426.4	24559.2	23925.7	23936.1	0.22
0.23	22859.9	23526.2	24511.7	24550.3	23942.9	23980.7	0.23	22742.7	23676.7	24294	24572	23897.7	23867	0.23	22840.4	23551.3	24475.4	24553.9	23935.4	23961.7	0.23	22814.3	23584.7	24427	24558.8	23925.3	23936.5	0.23
0.24	22859.9	23526.7	24512	24550.9	23942.8	23979.7	0.24	22742.7	23677	24294	24572.7	23897.3	23866	0.24	22840.4	23551.7	24475.7	24554.5	23935.2	23960.7	0.24	22814.3	23585.1	24427.2	24559.4	23925.1	23935.5	0.24
0.25	22860.4	23526.7	24511	24550.8	23943.3	23979.8	0.25	22743.3	23677	24293	24572.3	23898	23866.3	0.25	22840.9	23551.7	24474.7	24554.4	23935.8	23960.9	0.25	22814.9	23585.1	24426.2	24559.2	23925.7	23935.7	0.25
0.26	22859.3	23527.1	24510.6	24550.9	23944.2	23981.2	0.26	22742	23677.3	24292.7	24572.7	23898.7	23867.7	0.26	22839.8	23552.1	24474.2	24554.5	23936.6	23962.3	0.26	22813.7	23585.5	24425.8	24559.4	23926.5	23937.1	0.26
0.27	22859.3	23527.7	24511.1	24549.9	23943.3	23980.2	0.27	22742	23678	24293.3	24571.7	23898	23866.7	0.27	22839.8	23552.7	24474.8	24553.5	23935.8	23961.3	0.27	22813.7	23586.1	24426.4	24558.4	23925.7	23936.1	0.27
0.28	22859.3	23526.6	24511	24549.9	23944.3	23980.8	0.28	22742	23676.7	24293	24571.7	23899	23867.3	0.28	22839.8	23551.6	24474.7	24553.5	23936.8	23961.9	0.28	22813.7	23584.9	24426.2	24558.4	23926.7	23936.7	0.28
0.29	22859.3	23527.6	24511	24549.4	23943.3	23980.2	0.29	22742	23677.7	24293	24571.3	23898	23866.7	0.29	22839.8	23552.6	24474.7	24553.1	23935.8	23961.3	0.29	22813.7	23585.9	24426.2	24558	23925.7	23936.1	0.29
0.3	22858.3	23527	24511.6	24550	23943.7	23980.2	0.3	22741	23677	24293.7	24572	23898	23866.7	0.3	22838.8	23552	24475.2	24553.7	23936.1	23961.3	0.3	22812.7	23585.3	24426.8	24558.6	23925.9	23936.1	0.3
0.4	22856.8	23527.7	24510.3	24548.4	23943	23979	0.4	22739.3	23677	24292	24570.3	23897	23865	0.4	22837.2	23552.6	24473.9	24552.1	23935.3	23960	0.4	22811.1	23585.7	24425.4	24557	23925.1	23934.7	0.4
0.5	22852.1	23526.8	24506.2	24544.6	23941.3	23975.8	0.5	22734.3	23676.3	24287.7	24566.7	23895	23861.3	0.5	22832.5	23551.7	24469.8	24548.2	23933.6	23956.7	0.5	22806.3	23584.9	24421.2	24553.2	23923.3	23931.3	0.5
0.6	22847.7	23523.7	24503.8	24539.6	23938.1	23974.2	0.6	22730	23673	24285.3	24561.7	23891.3	23859.7	0.6	22828.1	23548.6	24467.4	24543.2	23930.3	23955.1	0.6	22801.9	23581.7	24418.8	24548.2	23919.9	23929.7	0.6
0.7	22844.2	23520	24499.3	24536.1	23935.6	23969.7	0.7	22726.7	23669	24281	24558.3	23888.7	23855	0.7	22824.6	23544.8	24462.9	24539.8	23927.7	23950.6	0.7	22798.5	23577.9	24414.4	24544.8	23917.3	23925.1	0.7	1	1	1	1	1	1
0.8	22839	23515	24494.3	24531	23930.3	23966.1	0.8	22721	23664	24276	24553	23883	23851.3	0.8	22819.3	23539.8	24457.9	24534.7	23922.4	23947	0.8	22793.1	23572.9	24409.4	24539.6	23911.9	23921.5	0.8	0.999763	0.999788	0.999795	0.999788	0.999774	0.99985
0.9	22833.1	23509.9	24486.8	24526	23926.8	23961	0.9	22715.3	23658.7	24268.3	24548	23879.3	23846	0.9	22813.5	23534.7	24450.4	24529.7	23918.9	23941.8	0.9	22787.3	23567.7	24401.8	24534.6	23908.3	23916.3	0.9	0.999509	0.999567	0.999484	0.999585	0.999624	0.999632
1	22829.1	23505.4	24483.2	24521.3	23922.7	23958.8	1	22711.3	23654.3	24264.7	24543	23875	23843.3	1	22809.5	23530.3	24446.8	24524.9	23914.7	23939.5	1	22783.3	23563.3	24398.2	24529.8	23904.1	23913.9	1	0.999333	0.999381	0.999337	0.999389	0.999448	0.999532
1.1	22823	23501.4	24478.1	24517.6	23919.3	23955.7	1.1	22705	23650.3	24259.3	24538.7	23871	23840	1.1	22803.3	23526.3	24441.6	24521.1	23911.3	23936.4	1.1	22777.1	23559.3	24393	24525.8	23900.5	23910.7	1.1	0.999062	0.999211	0.999124	0.999226	0.999298	0.999399
1.2	22817	23496.4	24473	24511.3	23914.8	23952.2	1.2	22699	23645.3	24254	24532	23866.3	23836.7	1.2	22797.3	23521.3	24436.5	24514.8	23906.7	23933	1.2	22771.1	23554.3	24387.8	24519.4	23895.9	23907.3	1.2	0.998798	0.998999	0.998911	0.998966	0.999106	0.999256
1.3	22813.1	23490.3	24469.4	24507.2	23910.6	23949	1.3	22695.3	23639	24250.3	24527.7	23861.7	23833	1.3	22793.5	23515.1	24432.9	24510.6	23902.4	23929.7	1.3	22767.3	23548.1	24384.2	24515.2	23891.5	23903.9	1.3	0.998632	0.998736	0.998763	0.998795	0.998922	0.999115
1.4	22811.1	23487.2	24465.9	24503	23907.9	23945.6	1.4	22693.3	23635.7	24246.7	24523	23858.7	23829.7	1.4	22791.5	23512	24429.4	24506.3	23899.7	23926.2	1.4	22765.3	23545	24380.6	24510.8	23888.7	23900.5	1.4	0.998544	0.998601	0.998616	0.998616	0.998805	0.998972
1.5	22807.7	23483.2	24462.4	24501	23905.2	23943.6	1.5	22690	23631.7	24243.3	24521	23855.7	23827.7	1.5	22788.1	23508	24425.9	24504.3	23897	23924.2	1.5	22761.9	23541	24377.2	24508.8	23886	23898.5	1.5	0.998395	0.998431	0.998477	0.998534	0.998688	0.998889
1.6	22803.7	23478.6	24458.4	24496.9	23901.8	23941	1.6	22686	23626.7	24239.3	24516.7	23852.3	23825	1.6	22784.1	23503.2	24421.9	24500.2	23893.5	23921.7	1.6	22757.9	23536.2	24373.2	24504.6	23882.5	23895.9	1.6	0.998219	0.998228	0.998313	0.998363	0.998546	0.99878
1.7	22799.3	23474.7	24453.3	24492.3	23899.7	23939.1	1.7	22682	23623	24234	24512	23850	23823.3	1.7	22779.8	23499.4	24416.8	24495.6	23891.4	23919.8	1.7	22753.7	23532.4	24368	24500	23880.4	23894.1	1.7	0.998035	0.998066	0.9981	0.998176	0.998454	0.998705
1.8	22795.9	23473.1	24451.3	24490.2	23898.2	23938.1	1.8	22678.7	23621.3	24232	24509.7	23848.7	23822.3	1.8	22776.4	23497.8	24414.8	24493.5	23890	23918.8	1.8	22750.3	23530.8	24366	24497.8	23879	23893.1	1.8	0.997886	0.997998	0.998018	0.998086	0.998396	0.998663
1.9	22792.9	23469.1	24446.6	24488.2	23896.7	23935	1.9	22675.7	23617.3	24227.7	24507.7	23847	23819	1.9	22773.4	23493.8	24410.1	24491.5	23888.4	23915.7	1.9	22747.3	23526.8	24361.4	24495.8	23877.4	23889.9	1.9	0.997754	0.997829	0.997829	0.998005	0.998329	0.998529
2	22786.9	23466.6	24444.1	24485.2	23894.7	23933.3	2	22669.7	23614.7	24225.3	24504.7	23845	23817	2	22767.4	23491.2	24407.6	24488.5	23886.4	23913.9	2	22741.3	23524.2	24359	24492.8	23875.4	23888.1	2	0.997491	0.997719	0.997731	0.997883	0.998245	0.998454
2.1	22783.6	23464.1	24441.8	24483.2	23892.7	23931.9	2.1	22666.7	23612.3	24223.3	24502.7	23843	23815.7	2.1	22764.1	23488.8	24405.4	24486.5	23884.4	23912.5	2.1	22738.1	23521.8	24356.8	24490.8	23873.4	23886.7	2.1	0.99735	0.997617	0.997641	0.997801	0.998162	0.998396
2.2	22781	23462.9	24439.4	24481.1	23891.6	23931.7	2.2	22664	23610.7	24221.3	24500.3	23841.7	23815	2.2	22761.5	23487.5	24403.1	24484.3	23883.2	23912.2	2.2	22735.5	23520.4	24354.6	24488.6	23872.2	23886.3	2.2	0.997236	0.997558	0.997551	0.997712	0.998112	0.998379
2.3	22778.1	23461	24439	24478.7	23891.7	23928.6	2.3	22661.3	23609	24221	24498	23842	23811.7	2.3	22758.6	23485.7	24402.7	24481.9	23883.4	23909.1	2.3	22732.7	23518.6	24354.2	24486.2	23872.4	23883.1	2.3	0.997113	0.997481	0.997534	0.997614	0.99812	0.998246
2.4	22776.2	23458.9	24437	24475.2	23891	23927	2.4	22659.7	23606.7	24219	24494.7	23841	23810	2.4	22756.8	23483.5	24400.7	24478.5	23882.7	23907.5	2.4	22730.9	23516.4	24352.2	24482.8	23871.6	23881.5	2.4	0.997034	0.997388	0.997452	0.997475	0.998087	0.998179
2.5	22774.2	23458.4	24435	24474.6	23889.6	23925.4	2.5	22657.7	23606.3	24217	24493.7	23839.7	23808.3	2.5	22754.8	23483.1	24398.7	24477.7	23881.2	23905.9	2.5	22728.9	23516	24350.2	24482	23870.2	23879.9	2.5	0.996947	0.997371	0.99737	0.997443	0.998028	0.998112
2.6	22772.8	23457.6	24433.4	24472.4	23890.4	23926.3	2.6	22656.3	23605.7	24215.3	24491.3	23840.3	23809	2.6	22753.4	23482.2	24397.1	24475.6	23882.1	23906.8	2.6	22727.5	23515.2	24348.6	24479.8	23871	23880.7	2.6	0.996885	0.997337	0.997305	0.997353	0.998061	0.998145
2.7	22771.9	23455.4	24432.3	24471	23890.9	23925.7	2.7	22655.7	23603.3	24214	24490	23840.7	23808	2.7	22752.5	23480.1	24395.9	24474.2	23882.5	23906.1	2.7	22726.7	23513	24347.4	24478.4	23871.4	23879.9	2.7	0.99685	0.997244	0.997256	0.997296	0.998078	0.998112
2.8	22769.8	23451.9	24430.4	24470	23889.3	23924.7	2.8	22653.3	23599.7	24212.3	24489	23839	23807	2.8	22750.4	23476.5	24394.1	24473.2	23880.9	23905.1	2.8	22724.5	23509.4	24345.6	24477.4	23869.8	23878.9	2.8	0.996754	0.997091	0.997182	0.997255	0.998011	0.99807
2.9	22768.3	23448.9	24428.9	24468.3	23888.7	23924	2.9	22652	23596.7	24210.7	24487	23838	23806	2.9	22748.9	23473.5	24392.5	24471.4	23880.2	23904.3	2.9	22723.1	23506.4	24344	24475.6	23869	23878.1	2.9	0.996692	0.996964	0.997116	0.997182	0.997978	0.998037
3	22768.2	23446.3	24428.4	24468.7	23888.6	23924	3	22651.7	23594	24210.3	24487	23837.7	23806	3	22748.8	23470.9	24392.1	24471.7	23880.1	23904.3	3	22722.9	23503.8	24343.6	24475.8	23868.8	23878.1	3	0.996684	0.996854	0.9971	0.997191	0.99797	0.998037
4	22760.2	23433	24414	24466.8	23882.2	23920.1	4	22642.7	23580	24195	24484.3	23831.7	23802.3	4	22740.6	23457.5	24377.5	24469.7	23873.8	23900.5	4	22714.5	23490.2	24328.8	24473.6	23862.6	23874.3	4	0.996316	0.996277	0.996494	0.997101	0.99771	0.997878
5	22749.1	23428.1	24409.7	24462.9	23882	23921.6	5	22632.3	23575.3	24191	24480.7	23831	23803.7	5	22729.6	23452.6	24373.2	24465.9	23873.5	23901.9	5	22703.7	23485.4	24324.6	24469.8	23862.2	23875.7	5	0.995841	0.996073	0.996322	0.996946	0.997694	0.997937
6	22746.2	23423.3	24402.9	24460.3	23882.7	23918	6	22629.7	23571	24184.7	24478	23832	23800	6	22726.8	23447.9	24366.5	24463.3	23874.2	23898.3	6	22700.9	23480.8	24318	24467.2	23863	23872.1	6	0.995719	0.995878	0.996051	0.99684	0.997727	0.997786
7	22740.7	23423	24399.4	24458.8	23882.6	23917.7	7	22625	23570	24181.3	24476.3	23831.7	23799	7	22721.4	23447.5	24363.1	24461.7	23874.1	23897.9	7	22695.7	23480.2	24314.6	24465.6	23862.8	23871.5	7	0.99549	0.995853	0.995912	0.996775	0.997719	0.997762
8	22738	23418	24400.7	24459	23881.2	23915.8	8	22622	23565	24183	24476	23830.7	23797.3	8	22718.7	23442.5	24364.4	24461.8	23872.8	23896	8	22692.9	23475.2	24316	24465.6	23861.6	23869.7	8	0.995367	0.995641	0.995969	0.996776	0.997669	0.997686
9	22734.8	23414.1	24395.6	24456.8	23879	23917	9	22618.3	23561.3	24176.7	24474.3	23828	23798	9	22715.4	23438.6	24359.1	24459.7	23870.5	23897.2	9	22689.5	23471.4	24310.4	24463.6	23859.2	23870.7	9	0.995218	0.99548	0.99574	0.996694	0.997569	0.997728
10	22734.4	23411.3	24392.2	24456.9	23879.4	23915.9	10	22618.3	23558	24173.7	24474.7	23828.3	23797.7	10	22715.1	23435.8	24355.8	24459.9	23870.9	23896.2	10	22689.3	23468.4	24307.2	24463.8	23859.6	23869.9	10	0.99521	0.995353	0.995609	0.996702	0.997585	0.997694
11	22732.1	23408.8	24392	24459.1	23872.4	23918	11	22616.3	23556.3	24174	24476.3	23821.3	23799	11	22712.8	23433.4	24355.7	24462	23863.9	23898.2	11	22687.1	23466.2	24307.2	24465.8	23852.6	23871.7	11	0.995113	0.995259	0.995609	0.996784	0.997293	0.99777
12	22729.6	23405.9	24389.8	24455.2	23877.7	23915.2	12	22612.7	23552.7	24171.3	24471.7	23827	23796.7	12	22710.1	23430.4	24353.4	24458	23869.2	23895.5	12	22684.1	23463	24304.8	24461.6	23858	23869.1	12	0.994982	0.995124	0.995511	0.996613	0.997518	0.997661
13	22724	23406.3	24388.2	24454	23880.8	23916.8	13	22608	23554	24170.7	24470	23830.3	23797.3	13	22704.7	23430.9	24352	24456.7	23872.4	23896.9	13	22678.9	23463.8	24303.6	24460.2	23861.2	23870.3	13	0.994753	0.995157	0.995461	0.996556	0.997652	0.997712
14	22725.4	23407.7	24388.4	24458.6	23879	23916.2	14	22609.3	23555	24170.3	24474.7	23828	23797.7	14	22706.1	23432.2	24352.1	24461.2	23870.5	23896.5	14	22680.3	23465	24303.6	24464.8	23859.2	23870.1	14	0.994815	0.995208	0.995462	0.996743	0.997569	0.997703
15	22722.7	23405	24387.2	24457.9	23880	23916.3	15	22607	23553	24168.7	24474.7	23830	23797	15	22703.4	23429.7	24350.8	24460.7	23871.7	23896.4	15	22677.7	23462.6	24302.2	24464.4	23860.6	23869.9	15	0.9947	0.995106	0.995404	0.996727	0.997627	0.997695
16	22724	23403.1	24386.4	24457.8	23880.3	23915.3	16	22608	23550.3	24168.3	24474.3	23830	23796	16	22704.7	23427.6	24350.1	24460.5	23871.9	23895.4	16	22678.9	23460.4	24301.6	24464.2	23860.8	23868.9	16	0.994753	0.995013	0.99538	0.996719	0.997635	0.997653
17	22719.7	23405.3	24384.2	24458	23877.7	23914.1	17	22603	23552	24165.7	24474	23827	23794.3	17	22700.2	23429.8	24347.8	24460.7	23869.2	23894.1	17	22674.3	23462.4	24299.2	24464.2	23858	23867.5	17	0.994552	0.995098	0.995282	0.996719	0.997518	0.997595
18	22722.8	23405.3	24381.8	24454.3	23879.9	23912.6	18	22606.3	23552	24163.3	24471	23829.7	23793.7	18	22703.4	23429.8	24345.4	24457.1	23871.5	23892.7	18	22677.5	23462.4	24296.8	24460.8	23860.4	23866.3	18	0.994692	0.995098	0.995183	0.99658	0.997618	0.997544
19	22723.2	23403.1	24382	24454	23878.7	23917	19	22605.7	23550.3	24165	24470	23828	23798	19	22703.6	23427.6	24345.8	24456.7	23870.2	23897.2	19	22677.5	23460.4	24297.6	24460.2	23859	23870.7	19	0.994693	0.995013	0.995215	0.996556	0.99756	0.997728
20	22722.1	23403.8	24382.9	24455.7	23879.1	23914.4	20	22604.3	23551.3	24164.7	24472	23828.3	23796.3	20	22702.5	23428.4	24346.5	24458.4	23870.6	23894.8	20	22676.3	23461.2	24298	24462	23859.4	23868.5	20	0.99464	0.995047	0.995232	0.996629	0.997577	0.997636
21	22719.9	23406.8	24383.2	24458.7	23877.6	23920	21	22601.7	23553.3	24164.7	24475	23826.7	23801	21	22700.2	23431.2	24346.8	24461.4	23869.1	23900.2	21	22673.9	23463.8	24298.2	24465	23857.8	23873.7	21	0.994535	0.995158	0.995241	0.996751	0.99751	0.997854
22	22723.1	23406.4	24380.1	24459.4	23873.7	23917.4	22	22605.3	23553.3	24162.3	24475.3	23823	23799.3	22	22703.5	23430.9	24343.8	24462.1	23865.2	23897.8	22	22677.3	23463.6	24295.4	24465.6	23854	23871.5	22	0.994684	0.995149	0.995126	0.996776	0.997351	0.997761
23	22724.4	23404.8	24381.8	24456.6	23877.1	23918.3	23	22606.3	23551.3	24163.3	24472.7	23826.3	23800	23	22704.8	23429.2	24345.4	24459.2	23868.6	23898.6	23	22678.5	23461.8	24296.8	24462.8	23857.4	23872.3	23	0.994737	0.995073	0.995183	0.996662	0.997493	0.997795
24	22722	23407.3	24380	24458.2	23877.1	23918.8	24	22604	23554	24161	24474.7	23826.3	23800.3	24	22702.3	23431.8	24343.5	24461	23868.6	23899	24	22676.1	23464.4	24294.8	24464.6	23857.4	23872.7	24	0.994631	0.995183	0.995102	0.996735	0.997493	0.997812
25	22723.8	23407.7	24384.3	24458.9	23878.1	23918.6	25	22604.3	23554	24166	24475.7	23827.3	23800.7	25	22703.9	23432.1	24347.9	24461.7	23869.6	23898.9	25	22677.3	23464.6	24299.4	24465.4	23858.4	23872.7	25	0.994685	0.995192	0.99529	0.996768	0.997535	0.997811
26	22728.6	23409.6	24382.1	24459.7	23876.9	23914	26	22609.7	23555.7	24163.3	24476	23826.7	23796	26	22708.7	23433.9	24345.6	24462.4	23868.5	23894.3	26	22682.3	23466.4	24297	24466	23857.4	23868.1	26	0.994904	0.995268	0.995192	0.996792	0.997493	0.997619
27	22734.9	23408.2	24386.3	24458	23875.8	23920.1	27	22615.7	23554.7	24168	24474	23825.3	23802.3	27	22715	23432.6	24349.9	24460.7	23867.4	23900.5	27	22688.5	23465.2	24301.4	24464.2	23856.2	23874.3	27	0.995176	0.995217	0.995372	0.996719	0.997443	0.997878
28	22729.7	23410.7	24382.6	24458.8	23879	23917.2	28	22610	23556	24163.7	24475.3	23828	23798.7	28	22709.7	23434.9	24346.1	24461.5	23870.5	23897.5	28	22683.1	23467.2	24297.4	24465.2	23859.2	23871.1	28	0.994939	0.995302	0.995208	0.99676	0.997569	0.997745
29	22733.6	23411.9	24383.8	24456.4	23877.9	23918.1	29	22613.7	23557.7	24165.3	24473.3	23827.7	23799.3	29	22713.6	23436.2	24347.4	24459.3	23869.5	23898.3	29	22686.9	23468.6	24298.8	24463	23858.4	23871.9	29	0.995106	0.995362	0.995265	0.99667	0.997535	0.997778
30	22735	23411	24382.7	24463.7	23876.8	23922.9	30	22615	23557	24164	24481	23826.3	23804.7	30	22715	23435.3	24346.2	24466.6	23868.4	23903.2	30	22688.3	23467.8	24297.6	24470.4	23857.2	23876.9	30	0.995168	0.995328	0.995216	0.996971	0.997485	0.997987
40	22759.9	23439.6	24397.4	24472.6	23879.7	23925.3	40	22637.7	23582.7	24178.3	24491.7	23829	23808	40	22739.5	23463.4	24360.9	24475.7	23871.2	23905.8	40	22712.4	23495.2	24312.2	24480	23860	23879.7	40	0.996221	0.996491	0.995814	0.997361	0.997602	0.998104
50	22788.7	23454.9	24411.6	24488.4	23882.2	23934.2	50	22664	23596.7	24192.7	24508.3	23832.7	23818.7	50	22767.9	23478.5	24375.1	24491.8	23874	23915	50	22740.2	23510	24326.4	24496.2	23863	23889.3	50	0.997442	0.997119	0.996396	0.998021	0.997727	0.998504
60	22809.8	23478.7	24431.2	24506.2	23886.9	23941.3	60	22685.3	23620	24211.7	24527.7	23837.7	23826	60	22789	23502.2	24394.6	24509.8	23878.7	23922.1	60	22761.4	23533.6	24345.8	24514.6	23867.7	23896.5	60	0.998372	0.99812	0.997191	0.99877	0.997927	0.998805
70	22829.9	23496	24446.8	24514.9	23888.7	23950.1	70	22706.7	23638	24227.3	24536.7	23841	23836.3	70	22809.4	23519.7	24410.2	24518.5	23880.7	23931.1	70	22782	23551.2	24361.4	24523.4	23870.1	23905.9	70	0.999275	0.998867	0.99783	0.999128	0.998027	0.999197
80	22841.9	23515.4	24460.9	24521.8	23896.7	23954.7	80	22719.7	23658.3	24241.7	24544.3	23849	23841	80	22821.5	23539.3	24424.4	24525.5	23888.7	23935.7	80	22794.4	23571	24375.6	24530.5	23878.1	23910.5	80	0.999818	0.999706	0.998411	0.999421	0.998361	0.999389
90	22852.6	23524.8	24477.7	24533.7	23901.8	23963.8	90	22730.7	23668.3	24258	24556	23855.3	23851.3	90	22832.2	23548.7	24441.1	24537.4	23894	23945	90	22805.2	23580.6	24392.2	24542.4	23883.7	23920	90	1.00029	1.00011	0.999091	0.999902	0.998595	0.99979
100	22857.6	23532.7	24490.8	24539.2	23904.8	23967.1	100	22736.7	23678	24271.3	24562.7	23858.3	23854.3	100	22837.4	23556.9	24454.2	24543.1	23897	23948.3	100	22810.5	23589.2	24405.4	24548.3	23886.7	23923.3	100	1.00053	1.00048	0.999632	1.00015	0.99872	0.999924
110	22863.9	23536.8	24500.4	24543	23912.4	23966.3	110	22743.7	23682.3	24280.3	24567	23866.3	23853	110	22843.9	23561	24463.8	24547	23904.8	23947.4	110	22817.1	23593.4	24414.8	24552.3	23894.5	23922.3	110	1.00082	1.00065	1.00002	1.00031	0.999046	0.999882
120	22873	23541	24508.2	24548.2	23912.3	23974.4	120	22753	23687	24288.7	24571.7	23867	23862.3	120	22853	23565.3	24471.6	24552.1	23904.8	23955.8	120	22826.3	23597.8	24422.8	24557.3	23894.7	23930.8	120	1.00122	1.00084	1.00034	1.00051	0.999054	1.00024
130	22872.1	23545.9	24515	24549.6	23915.3	23978.7	130	22752.3	23692.7	24296	24573.7	23870	23866	130	22852.1	23570.4	24478.5	24553.6	23907.8	23959.9	130	22825.5	23603	24429.8	24558.9	23897.7	23934.9	130	1.00119	1.00106	1.00063	1.00058	0.99918	1.00041
140	22875.8	23546.3	24519.6	24554.9	23924.8	23976.2	140	22756.3	23693	24300.7	24578.7	23880.3	23864.7	140	22855.9	23570.8	24483.1	24558.9	23917.4	23957.6	140	22829.3	23603.4	24434.4	24564.1	23907.5	23932.8	140	1.00135	1.00108	1.00082	1.00079	0.999589	1.00032
150	22878.6	23548.3	24520.6	24556.1	23924.3	23978.6	150	22759.7	23696	24301.7	24579.3	23880	23866.7	150	22858.7	23572.9	24484.1	24560	23916.9	23959.9	150	22832.3	23605.8	24435.4	24565.1	23907.1	23935	150	1.00148	1.00118	1.00086	1.00083	0.999572	1.00042
160	22876.8	23547.7	24525.9	24553.7	23926.2	23981.4	160	22758.3	23695	24306.7	24577	23881.7	23870.3	160	22857	23572.2	24489.4	24557.6	23918.8	23962.9	160	22830.7	23605	24440.6	24562.7	23908.9	23938.2	160	1.00141	1.00115	1.00107	1.00073	0.999648	1.00055
170	22877.1	23544.1	24529.2	24557.9	23926.4	23980.1	170	22758.3	23691.3	24310.7	24581.7	23882.3	23869.3	170	22857.3	23568.6	24492.8	24561.9	23919.1	23961.6	170	22830.9	23601.4	24444.2	24567.1	23909.3	23937	170	1.00142	1.00099	1.00122	1.00091	0.999664	1.0005
180	22881.9	23550.3	24528.1	24558.4	23931.3	23985.1	180	22762.7	23698	24309.3	24582.3	23888	23873.3	180	22862	23574.9	24491.6	24562.4	23924.1	23966.5	180	22835.5	23607.8	24443	24567.7	23914.5	23941.6	180	1.00162	1.00126	1.00117	1.00094	0.999881	1.00069
190	22880.6	23552.2	24530.1	24561.7	23930.8	23983.1	190	22761.7	23699.7	24311.3	24585	23886.3	23871.3	190	22860.7	23576.8	24493.6	24565.6	23923.4	23964.5	190	22834.3	23609.6	24445	24570.7	23913.5	23939.6	190	1.00157	1.00134	1.00125	1.00106	0.99984	1.00061
200	22877.4	23549	24529.8	24556.3	23933	23983.4	200	22759.3	23697	24311.3	24579	23889	23872.3	200	22857.8	23573.7	24493.4	24560.1	23925.7	23964.9	200	22831.5	23606.6	24444.8	24565.1	23915.9	23940.2	200	1.00145	1.00121	1.00125	1.00083	0.99994	1.00063
210	22881.7	23551.1	24530.4	24562.6	23932.4	23984.7	210	22764	23698.3	24312.3	24585.7	23889.3	23873	210	22862.1	23575.6	24494.1	24566.4	23925.3	23966.1	210	22835.9	23608.4	24445.6	24571.5	23915.7	23941.2	210	1.00164	1.00129	1.00128	1.00109	0.999931	1.00068
220	22879.2	23552.2	24530	24560.2	23935.1	23980.3	220	22760.7	23699.7	24312	24583.7	23891.3	23869	220	22859.5	23576.8	24493.7	24564.1	23927.8	23961.8	220	22833.1	23609.6	24445.2	24569.3	23918.1	23937	220	1.00152	1.00134	1.00126	1.001	1.00003	1.0005
230	22880.8	23551.7	24535.4	24562.8	23937.3	23985	230	22762.3	23699	24316.3	24585.3	23893	23873	230	22861	23576.2	24498.9	24566.5	23929.9	23966.3	230	22834.7	23609	24450.2	24571.5	23920.1	23941.4	230	1.00159	1.00132	1.00147	1.00109	1.00012	1.00068
240	22878.9	23554.1	24530.6	24558.9	23936.2	23982.8	240	22760.7	23701.3	24312.7	24581.7	23892.7	23870.3	240	22859.2	23578.6	24494.2	24562.7	23929	23964	240	22832.9	23611.4	24445.8	24567.7	23919.3	23939	240	1.00151	1.00142	1.00129	1.00094	1.00008	1.00058
250	22881.4	23552.4	24531.6	24560.3	23940.8	23983.1	250	22763.3	23700.3	24313.7	24584	23897.3	23871.3	250	22861.8	23577.1	24495.2	24564.3	23933.5	23964.5	250	22835.5	23610	24446.8	24569.5	23923.9	23939.6	250	1.00162	1.00136	1.00133	1.00101	1.00027	1.00061
260	22883.1	23552.9	24536.4	24561.8	23937.7	23983.6	260	22765.3	23700.7	24318.3	24584.3	23894	23871.7	260	22863.5	23577.5	24500.1	24565.5	23930.4	23964.9	260	22837.3	23610.4	24451.6	24570.5	23920.7	23940	260	1.0017	1.00137	1.00152	1.00105	1.00014	1.00063
270	22881.2	23551.6	24536	24563.6	23940.6	23986.6	270	22763.7	23699.7	24318	24587.7	23896.7	23873.7	270	22861.6	23576.2	24499.7	24567.6	23933.2	23967.7	270	22835.5	23609.2	24451.2	24572.9	23923.5	23942.7	270	1.00162	1.00132	1.00151	1.00115	1.00026	1.00073
280	22877.4	23554.2	24535.4	24563.6	23942.6	23985	280	22759.3	23701.7	24317.3	24586.7	23898.7	23873	280	22857.8	23578.8	24499.1	24567.4	23935.2	23966.3	280	22831.5	23611.6	24450.6	24572.5	23925.5	23941.4	280	1.00145	1.00143	1.00148	1.00113	1.00034	1.00068
290	22882.1	23550.4	24533.8	24563.7	23940.1	23983.3	290	22764.3	23698.3	24315.3	24586	23896.3	23871	290	22862.5	23575.1	24497.4	24567.4	23932.8	23964.6	290	22836.3	23608	24448.8	24572.4	23923.1	23939.6	290	1.00166	1.00127	1.00141	1.00112	1.00024	1.00061
300	22877.7	23552.4	24534.1	24562.6	23941.1	23985.1	300	22760	23700.3	24316.3	24585.7	23897.3	23873.3	300	22858.1	23577.1	24497.8	24566.4	23933.8	23966.5	300	22831.9	23610	24449.4	24571.5	23924.1	23941.6	300	1.00147	1.00136	1.00143	1.00109	1.00028	1.00069
400	22878.6	23549.9	24534.7	24560.4	23946.4	23986.8	400	22760.7	23697.7	24317	24583.3	23902.3	23874.3	400	22858.9	23574.5	24498.4	24564.3	23939.1	23968	400	22832.7	23607.4	24450	24569.3	23929.3	23943	400	1.0015	1.00125	1.00146	1.001	1.0005	1.00075
500	22877.3	23547.8	24533.3	24561.2	23943.2	23983.7	500	22760	23695.3	24315	24583.7	23898.7	23871	500	22857.8	23572.4	24496.9	24565	23935.8	23964.9	500	22831.7	23605.2	24448.4	24570	23925.9	23939.9	500	1.00146	1.00115	1.00139	1.00103	1.00036	1.00062
600	22877.7	23548.2	24534.6	24558.1	23944.8	23979.7	600	22760	23695.7	24316.7	24581.3	23900.3	23868	600	22858.1	23572.8	24498.2	24562	23937.4	23961.1	600	22831.9	23605.6	24449.8	24567.1	23927.5	23936.2	600	1.00147	1.00117	1.00145	1.00091	1.00043	1.00047
700	22876.6	23549	24530.7	24555.2	23942.9	23980.6	700	22758.7	23696	24312	24577.7	23898.7	23868.7	700	22856.9	23573.5	24494.2	24559	23935.5	23961.9	700	22830.7	23606.2	24445.6	24564	23925.7	23937	700	1.00141	1.0012	1.00128	1.00078	1.00035	1.0005
800	22876.1	23548.1	24531.7	24554.1	23943.7	23977.4	800	22758.3	23695.3	24314	24577.3	23899	23865.3	800	22856.5	23572.6	24495.4	24558	23936.2	23958.8	800	22830.3	23605.4	24447	24563.1	23926.3	23933.8	800	1.00139	1.00116	1.00133	1.00075	1.00038	1.00037
900	22879.1	23540.6	24528.6	24556.9	23937.6	23975.8	900	22762.3	23687.7	24310.7	24580.7	23892.7	23864.3	900	22859.6	23565.1	24492.2	24560.9	23930.1	23957.2	900	22833.7	23597.8	24443.8	24566.1	23920.1	23932.4	900	1.00154	1.00084	1.0012	1.00087	1.00012	1.00031
1000	22874.8	23544.2	24529.8	24552.4	23936.6	23975.1	1000	22758.3	23691.7	24312.3	24575.3	23891.7	23863.3	1000	22855.4	23568.8	24493.5	24556.3	23929.1	23956.5	1000	22829.5	23601.6	24445.2	24561.3	23919.1	23931.6	1000	1.00136	1.001	1.00126	1.00068	1.00007	1.00027
1100	22873	23542.9	24527	24552.6	23935.7	23975.7	1100	22756	23689.7	24310	24575.7	23891	23864	1100	22853.5	23567.4	24490.8	24556.4	23928.2	23957.1	1100	22827.5	23600	24442.6	24561.5	23918.3	23932.2	1100	1.00127	1.00093	1.00115	1.00068	1.00004	1.0003
1200	22870.8	23538.4	24525.2	24550.8	23936.8	23974.4	1200	22754.3	23685.3	24308.7	24574.3	23891.3	23863.3	1200	22851.4	23562.9	24489.1	24554.7	23929.2	23955.9	1200	22825.5	23595.6	24441	24559.9	23919.1	23931.2	1200	1.00118	1.00075	1.00109	1.00062	1.00007	1.00026
1300	22872.4	23536.9	24530	24547	23933.7	23973.2	1300	22756.3	23683.7	24314	24570	23889	23861.7	1300	22853.1	23561.4	24494	24550.8	23926.2	23954.6	1300	22827.3	23594	24446	24555.9	23916.3	23929.8	1300	1.00126	1.00068	1.00129	1.00046	0.999957	1.0002
1400	22871.4	23536	24521.4	24546.4	23932	23970.8	1400	22754.3	23683	24304.3	24570.3	23887	23858.3	1400	22851.9	23560.5	24485.3	24550.4	23924.5	23952	1400	22825.9	23593.2	24437	24555.7	23914.5	23927	1400	1.0012	1.00065	1.00093	1.00045	0.999882	1.00008
1500	22869.7	23532.3	24521.8	24546	23932.7	23970.9	1500	22753	23679	24305.3	24570	23888	23859.7	1500	22850.2	23556.8	24485.7	24550	23925.2	23952.4	1500	22824.3	23589.4	24437.6	24555.3	23915.3	23927.6	1500	1.00113	1.00048	1.00095	1.00043	0.999915	1.00011
1600	22868.2	23534.7	24522	24544.3	23926.8	23969.9	1600	22751.7	23682	24306	24568	23881.3	23858.7	1600	22848.8	23559.2	24486	24548.3	23919.2	23951.4	1600	22822.9	23592	24438	24553.5	23909.1	23926.6	1600	1.00107	1.00059	1.00097	1.00036	0.999656	1.00007
1700	22865.6	23533.8	24518.7	24541.7	23926.1	23964.7	1700	22748.7	23681.3	24302	24566	23881.3	23854	1700	22846.1	23558.4	24482.6	24545.7	23918.6	23946.2	1700	22820.1	23591.2	24434.4	24551.1	23908.7	23921.6	1700	1.00095	1.00056	1.00082	1.00026	0.999639	0.999856
1800	22864.3	23530.8	24514.4	24542.2	23925.4	23969.6	1800	22748	23677.3	24298.3	24565.7	23880.3	23858.7	1800	22844.9	23555.2	24478.4	24546.1	23917.9	23951.1	1800	22819.1	23587.8	24430.4	24551.3	23907.9	23926.4	1800	1.0009	1.00042	1.00065	1.00027	0.999606	1.00006
1900	22866.6	23531.4	24518.9	24540.1	23924	23966.2	1900	22750.7	23678.3	24302.7	24564.3	23880	23854.7	1900	22847.2	23555.9	24482.9	24544.1	23916.7	23947.6	1900	22821.5	23588.6	24434.8	24549.5	23906.9	23922.8	1900	1.00101	1.00045	1.00083	1.00019	0.999564	0.999907
2000	22866.6	23528.7	24515.9	24537.4	23925.2	23964.1	2000	22750.7	23676	24299.7	24560.3	23879.7	23852.3	2000	22847.2	23553.2	24479.9	24541.3	23917.6	23945.5	2000	22821.5	23586	24431.8	24546.3	23907.5	23920.6	2000	1.00101	1.00034	1.00071	1.00006	0.99959	0.999815
2100	22862.9	23527.8	24515.4	24535.7	23923.7	23960.2	2100	22746.7	23674.3	24299.3	24559	23879	23848.7	2100	22843.5	23552.2	24479.4	24539.6	23916.2	23941.6	2100	22817.7	23584.8	24431.4	24544.7	23906.3	23916.8	2100	1.00084	1.00029	1.0007	0.999999	0.999539	0.999656
2200	22860.6	23525.6	24511	24539	23923.1	23965.2	2200	22744.7	23671.7	24295	24562	23878.3	23853.7	2200	22841.2	23549.9	24475	24542.8	23915.6	23946.6	2200	22815.5	23582.4	24427	24547.9	23905.7	23921.8	2200	1.00074	1.00019	1.00052	1.00013	0.999514	0.999865
2300	22861.7	23526	24509.9	24535.2	23918.1	23961.2	2300	22746	23673	24293.7	24559.7	23873.3	23849.7	2300	22842.4	23550.5	24473.9	24539.3	23910.6	23942.6	2300	22816.7	23583.2	24425.8	24544.7	23900.7	23917.8	2300	1.0008	1.00022	1.00047	0.999999	0.999305	0.999698
2400	22858.2	23522.8	24508.2	24536.9	23920.4	23959.8	2400	22742.7	23669.3	24291.7	24560.7	23876.3	23848.3	2400	22839	23547.2	24472.1	24540.9	23913.1	23941.2	2400	22813.3	23579.8	24424	24546.1	23903.3	23916.4	2400	1.00065	1.00008	1.00039	1.00006	0.999413	0.999639
2500	22857.3	23520	24511.1	24535	23920.3	23961.7	2500	22742	23666	24295.3	24559	23875	23850	2500	22838.1	23544.3	24475.1	24539	23912.8	23943.1	2500	22812.5	23576.8	24427.2	24544.3	23902.7	23918.2	2500	1.00061	0.999951	1.00052	0.999983	0.999389	0.999714
2600	22859.4	23517.6	24509	24531	23918.6	23954	2600	22743.3	23663.7	24293	24555	23873.7	23843	2600	22840.1	23541.9	24473	24535	23911.1	23935.5	2600	22814.3	23574.4	24425	24540.3	23901.1	23910.8	2600	1.00069	0.999849	1.00043	0.99982	0.999322	0.999405
2700	22857.2	23518.2	24504.7	24531.9	23915.1	23955.8	2700	22741.7	23664.7	24289	24555.7	23870.3	23844.3	2700	22838	23542.6	24468.7	24535.9	23907.6	23937.2	2700	22812.3	23575.2	24420.8	24541.1	23897.7	23912.4	2700	1.0006	0.999882	1.00026	0.999853	0.99918	0.999472
2800	22858.2	23518.1	24501.2	24528.8	23915.7	23954.9	2800	22742.7	23664.3	24285.7	24552.3	23870	23843.7	2800	22839	23542.5	24465.3	24532.7	23908.1	23936.4	2800	22813.3	23575	24417.4	24537.9	23897.9	23911.6	2800	1.00065	0.999874	1.00012	0.999722	0.999188	0.999438
2900	22858	23516.9	24504.7	24527.6	23913.1	23953.8	2900	22743	23662.7	24289	24550.7	23868.3	23842.3	2900	22838.8	23541.2	24468.7	24531.4	23905.6	23935.2	2900	22813.3	23573.6	24420.8	24536.5	23895.7	23910.4	2900	1.00065	0.999815	1.00026	0.999666	0.999096	0.999388
3000	22858.6	23514.9	24501.3	24526.9	23914	23957.7	3000	22743.7	23661.7	24286	24550.7	23869	23846	3000	22839.4	23539.4	24465.4	24530.9	23906.5	23939.1	3000	22813.9	23572	24417.6	24536.1	23896.5	23914.2	3000	1.00067	0.999747	1.00013	0.999649	0.999129	0.999547
4000	22849.6	23504.2	24491.3	24519.6	23903.4	23948.3	4000	22734.7	23649.7	24277	24543.7	23857.3	23836	4000	22830.4	23528.5	24455.6	24523.6	23895.8	23929.6	4000	22804.9	23560.8	24408	24528.9	23885.5	23904.6	4000	1.00028	0.999272	0.999736	0.999355	0.99867	0.999146
5000	22844.6	23492.2	24482.8	24507.4	23900	23940.9	5000	22729.7	23636.7	24270.3	24532.3	23854	23829.7	5000	22825.4	23516.3	24447.4	24511.6	23892.3	23922.4	5000	22799.9	23548.4	24400.2	24517.1	23882.1	23897.6	5000	1.00006	0.998747	0.999416	0.998874	0.998528	0.998853
6000	22835.8	23483.1	24473.1	24498.7	23893.1	23932.3	6000	22722.3	23627.3	24261.3	24523	23847.3	23821	6000	22816.9	23507.1	24437.8	24502.7	23885.5	23913.8	6000	22791.7	23539.2	24390.8	24508.1	23875.3	23889	6000	0.9997	0.998357	0.99903	0.998508	0.998243	0.998494
7000	22830.7	23478	24463.1	24494.3	23887.8	23928.1	7000	22716	23622	24252.3	24519	23841.3	23816.3	7000	22811.6	23502	24428	24498.4	23880	23909.5	7000	22786.1	23534	24381.1	24503.9	23869.7	23884.6	7000	0.999455	0.998136	0.998637	0.998337	0.99801	0.99831
8000	22825.2	23467.1	24459.3	24485.7	23885	23923.2	8000	22711.7	23610.3	24250	24511	23839	23811.7	8000	22806.3	23491	24424.4	24489.9	23877.3	23904.6	8000	22781.1	23522.8	24377.9	24495.5	23867.1	23879.8	8000	0.999235	0.997662	0.998505	0.997994	0.997901	0.998109
9000	22820.8	23462.8	24453.8	24480.3	23875.8	23921	9000	22707.3	23605.3	24245.3	24506	23829.3	23809	9000	22801.9	23486.5	24419	24484.6	23868	23902.3	9000	22776.7	23518.2	24372.7	24490.3	23857.7	23877.4	9000	0.999042	0.997467	0.998292	0.997782	0.997508	0.998009
10000	22820	23455.6	24442.1	24474.4	23873.1	23915.1	10000	22707	23598.7	24234.3	24500.3	23827.3	23803.3	10000	22801.2	23479.4	24407.5	24478.8	23865.5	23896.5	10000	22776.1	23511.2	24361.3	24484.5	23855.3	23871.6	10000	0.999015	0.99717	0.997824	0.997546	0.997407	0.997767
11000	22819.3	23448.9	24439.3	24474.3	23868.6	23912.3	11000	22706	23590.7	24232	24501	23822.7	23800	11000	22800.4	23472.5	24404.8	24478.8	23860.9	23893.6	11000	22775.3	23504	24358.7	24484.7	23850.7	23868.6	11000	0.99898	0.996865	0.997718	0.997553	0.997215	0.997642
12000	22815.2	23447	24435.7	24468.2	23868.1	23906.1	12000	22702.7	23589	24230	24494.7	23822.3	23794.3	12000	22796.5	23470.7	24401.4	24472.6	23860.5	23887.5	12000	22771.5	23502.2	24355.7	24478.5	23850.3	23862.6	12000	0.998813	0.996788	0.997594	0.997301	0.997198	0.997391
13000	22820.9	23445.1	24432.2	24461.9	23866.2	23900.8	13000	22708.7	23586.3	24226.7	24489.7	23820.7	23789.3	13000	22802.2	23468.6	24398	24466.5	23858.6	23882.2	13000	22777.2	23500	24352.3	24472.7	23848.5	23857.4	13000	0.999068	0.996695	0.997455	0.997064	0.997123	0.997173
14000	22818.1	23442.3	24429.4	24458.6	23862.6	23903.4	14000	22706.3	23583	24225.3	24485.7	23816.7	23791.3	14000	22799.5	23465.8	24395.4	24463.1	23854.9	23884.8	14000	22774.6	23497	24350.1	24469.1	23844.7	23859.8	14000	0.998953	0.996569	0.997364	0.996918	0.996964	0.997274
15000	22815.2	23437.9	24425.6	24455.2	23859.6	23899.1	15000	22702.7	23577.7	24221.7	24483.7	23813.7	23787.3	15000	22796.5	23461.2	24391.6	24460	23851.9	23880.5	15000	22771.5	23492.2	24346.3	24466.3	23841.7	23855.6	15000	0.998813	0.996365	0.997208	0.996803	0.996839	0.997098
16000	22814.8	23437	24417.3	24453.3	23860.6	23895.3	16000	22702.3	23577	24214	24482	23815.7	23784	16000	22796	23460.3	24383.4	24458.1	23853.1	23876.8	16000	22771	23491.4	24338.3	24464.5	23843.1	23852	16000	0.998796	0.996331	0.99688	0.99673	0.996897	0.996947
17000	22812	23433.6	24416.9	24449.6	23854.8	23892.3	17000	22700	23573.7	24214.7	24477.7	23809.3	23781	17000	22793.3	23456.9	24383.2	24454.2	23847.2	23873.8	17000	22768.4	23488	24338.2	24460.5	23837.1	23849	17000	0.998681	0.996187	0.99688	0.996567	0.996646	0.996822
18000	22813.9	23431.9	24407.1	24445.7	23853.7	23892.3	18000	22701.7	23571.7	24205.3	24474	23808	23781	18000	22795.2	23455.2	24373.5	24450.4	23846.1	23873.8	18000	22770.2	23486.2	24328.6	24456.7	23835.9	23849	18000	0.99876	0.996111	0.996486	0.996412	0.996596	0.996822
19000	22813.4	23426.1	24400	24443	23853.3	23888.8	19000	22702.3	23566.3	24199	24472	23808	23777.3	19000	22794.9	23449.5	24366.5	24447.8	23845.8	23870.2	19000	22770.2	23480.6	24321.8	24454.3	23835.7	23845.4	19000	0.99876	0.995873	0.996207	0.996314	0.996588	0.996671
20000	22806.7	23424.6	24393.9	24437.8	23850.3	23883.2	20000	22695	23564.7	24193.7	24465.3	23805	23771.7	20000	22788.1	23447.9	24360.5	24442.4	23842.8	23864.6	20000	22763.2	23479	24316	24448.5	23832.7	23839.8	20000	0.998453	0.995805	0.99597	0.996078	0.996462	0.996437

## Sheet: CA+NA
820-nm reflection in NaCl treatment with CaCl2 amendment
																					means								The modulated 820-nm reflection kinetics (MR/MRO) of oat leaves in NaCl treatment with CaCl2 amendment
Prompt T.	0d	3d	6d	9d	12d	15d	Prompt T.	0d	3d	6d	9d	12d	15d	Prompt T.	0d	3d	6d	9d	12d	15d	Prompt T.	0d	3d	6d	9d	12d	15d	Prompt T.	0d	3d	6d	9d	12d	15d
0.01	21809.7	23647.3	24148	23785.3	24279	24762.7	0.01	21735.4	23650.6	24093.8	23796.9	24185.2	24739.6	0.01	21859.2	23645.1	24184.1	23777.6	24341.6	24778.1	0.01	21801.4	23647.7	24142	23786.6	24268.6	24760.1	0.01
0.02	21810.7	23648	24146.3	23786	24278.3	24763	0.02	21736.4	23651.3	24092.1	23797.7	24184.4	24739.8	0.02	21860.2	23645.8	24182.5	23778.2	24340.9	24778.4	0.02	21802.4	23648.4	24140.3	23787.3	24267.9	24760.4	0.02
0.03	21810	23648	24147	23786.7	24279	24764	0.03	21735.8	23651.3	24092.8	23798.4	24185.2	24740.8	0.03	21859.4	23645.8	24183.1	23778.9	24341.6	24779.4	0.03	21801.8	23648.4	24141	23788	24268.6	24761.4	0.03
0.04	21810.7	23647.3	24147	23786	24278.3	24763	0.04	21736.4	23650.6	24092.8	23797.7	24184.4	24739.8	0.04	21860.2	23645.1	24183.1	23778.2	24340.9	24778.4	0.04	21802.4	23647.7	24141	23787.3	24267.9	24760.4	0.04
0.05	21809.7	23647.3	24147.3	23786.7	24279.7	24764.3	0.05	21735.4	23650.6	24093.1	23798.4	24185.7	24741.3	0.05	21859.2	23645.1	24183.5	23778.9	24342.3	24779.7	0.05	21801.4	23647.7	24141.3	23788	24269.2	24761.8	0.05
0.06	21810	23647.3	24147.7	23786.7	24279	24763.7	0.06	21735.7	23650.6	24093.6	23798.4	24185.2	24740.6	0.06	21859.6	23645.1	24183.7	23778.9	24341.6	24779.1	0.06	21801.7	23647.7	24141.7	23788	24268.6	24761.1	0.06
0.07	21810.7	23647	24146.7	23786	24279.3	24764	0.07	21736.4	23650.3	24092.6	23797.7	24185.4	24740.8	0.07	21860.2	23644.8	24182.7	23778.2	24341.9	24779.4	0.07	21802.4	23647.4	24140.7	23787.3	24268.9	24761.4	0.07
0.08	21810.3	23647.7	24146.3	23786.3	24278.7	24763.3	0.08	21736.1	23651.1	24092.3	23797.9	24184.7	24740.1	0.08	21859.8	23645.4	24182.4	23778.6	24341.3	24778.8	0.08	21802.1	23648	24140.3	23787.6	24268.2	24760.8	0.08
0.09	21810	23646.7	24147	23786	24278.3	24764	0.09	21735.7	23649.9	24092.8	23797.7	24184.4	24740.8	0.09	21859.6	23644.5	24183.1	23778.2	24340.9	24779.4	0.09	21801.7	23647	24141	23787.3	24267.9	24761.4	0.09
0.1	21810.3	23647	24147.3	23786.3	24278.3	24764	0.1	21736.1	23650.3	24093.3	23797.9	24184.4	24740.8	0.1	21859.8	23644.8	24183.4	23778.6	24340.9	24779.4	0.1	21802.1	23647.4	24141.3	23787.6	24267.9	24761.4	0.1
0.11	21810.3	23647.3	24147.3	23785.3	24278.3	24764.7	0.11	21736.1	23650.6	24093.3	23796.9	24184.4	24741.6	0.11	21859.8	23645.1	24183.4	23777.6	24340.9	24780.1	0.11	21802.1	23647.7	24141.3	23786.6	24267.9	24762.1	0.11
0.12	21809.7	23646.3	24147.7	23786.3	24277.3	24764	0.12	21735.4	23649.6	24093.7	23797.9	24183.3	24740.8	0.12	21859.2	23644.1	24183.6	23778.6	24340	24779.4	0.12	21801.4	23646.7	24141.7	23787.6	24266.9	24761.4	0.12
0.13	21809	23647	24147	23787	24277.3	24764	0.13	21734.7	23650.2	24093	23798.7	24183.4	24740.8	0.13	21858.6	23644.9	24183	23779.2	24339.9	24779.4	0.13	21800.7	23647.4	24141	23788.3	24266.9	24761.4	0.13
0.14	21811	23647	24147.7	23785.7	24277.7	24764.7	0.14	21736.7	23650.3	24093.7	23797.2	24183.7	24741.6	0.14	21860.6	23644.8	24183.6	23778	24340.3	24780.1	0.14	21802.7	23647.4	24141.7	23787	24267.2	24762.1	0.14
0.15	21809	23646.7	24148	23785.3	24277	24763.7	0.15	21734.7	23649.9	24094	23796.8	24183	24740.6	0.15	21858.6	23644.5	24184	23777.7	24339.7	24779.1	0.15	21800.7	23647	24142	23786.6	24266.6	24761.1	0.15
0.16	21810.3	23647	24147	23786.3	24277	24764.3	0.16	21736.1	23650.3	24093	23797.9	24183	24741.3	0.16	21859.8	23644.8	24183	23778.6	24339.7	24779.7	0.16	21802.1	23647.4	24141	23787.6	24266.6	24761.8	0.16
0.17	21810.3	23646.3	24147.7	23786.3	24277.3	24764.7	0.17	21736.1	23649.6	24093.7	23797.9	24183.3	24741.7	0.17	21859.8	23644.1	24183.6	23778.6	24340	24780	0.17	21802.1	23646.7	24141.7	23787.6	24266.9	24762.1	0.17
0.18	21810.3	23646	24147.3	23786	24277.3	24764.7	0.18	21736.1	23649.3	24093.4	23797.5	24183.3	24741.7	0.18	21859.8	23643.8	24183.3	23778.3	24340	24780	0.18	21802.1	23646.4	24141.3	23787.3	24266.9	24762.1	0.18
0.19	21808.7	23646.3	24147	23787	24277.3	24764.7	0.19	21734.4	23649.6	24093.2	23798.5	24183.3	24741.6	0.19	21858.2	23644.1	24182.9	23779.3	24340	24780.1	0.19	21800.4	23646.7	24141	23788.3	24266.9	24762.1	0.19
0.2	21809.7	23646.7	24148.3	23786.7	24277	24764	0.2	21735.4	23650.1	24094.4	23798.2	24183	24741	0.2	21859.2	23644.4	24184.3	23779	24339.7	24779.3	0.2	21801.4	23647	24142.3	23788	24266.6	24761.4	0.2
0.21	21810	23645.7	24148.7	23786.7	24277.7	24764	0.21	21735.7	23648.9	24094.9	23798.2	24183.6	24741	0.21	21859.6	23643.5	24184.5	23779	24340.4	24779.3	0.21	21801.7	23646	24142.7	23788	24267.2	24761.4	0.21
0.22	21809	23646.3	24148	23786.3	24276.7	24764	0.22	21734.7	23649.6	24094.2	23797.9	24182.6	24741	0.22	21858.6	23644.1	24183.9	23778.6	24339.4	24779.3	0.22	21800.7	23646.7	24142	23787.6	24266.2	24761.4	0.22
0.23	21808.7	23645	24149	23785	24277	24764	0.23	21734.4	23648.3	24095.2	23796.5	24183	24741	0.23	21858.2	23642.8	24184.9	23777.3	24339.7	24779.3	0.23	21800.4	23645.4	24143	23786.3	24266.6	24761.4	0.23
0.24	21809	23646.3	24148.3	23785	24276.3	24764.3	0.24	21734.7	23649.6	24094.6	23796.5	24182.3	24741.3	0.24	21858.6	23644.1	24184.1	23777.3	24339	24779.7	0.24	21800.7	23646.7	24142.4	23786.3	24265.9	24761.8	0.24
0.25	21810	23646.3	24148.3	23785.3	24276.3	24764	0.25	21735.8	23649.6	24094.6	23796.8	24182.3	24741	0.25	21859.4	23644.1	24184.1	23777.7	24339	24779.3	0.25	21801.8	23646.7	24142.4	23786.6	24265.9	24761.4	0.25
0.26	21809	23646	24148.3	23785	24276	24765	0.26	21734.7	23649.3	24094.6	23796.5	24181.8	24742	0.26	21858.6	23643.8	24184.1	23777.3	24338.8	24780.3	0.26	21800.7	23646.4	24142.4	23786.3	24265.5	24762.4	0.26
0.27	21809.3	23645.7	24148.7	23786	24276.3	24764.7	0.27	21734.9	23648.9	24094.9	23797.5	24182.3	24741.7	0.27	21858.9	23643.5	24184.5	23778.3	24339	24780	0.27	21801.1	23646	24142.7	23787.3	24265.9	24762.1	0.27
0.28	21808.3	23645.7	24149	23786	24276.3	24764.7	0.28	21733.9	23648.9	24095.3	23797.5	24182.3	24741.7	0.28	21857.9	23643.5	24184.8	23778.3	24339	24780	0.28	21800.1	23646	24143	23787.3	24265.9	24762.1	0.28
0.29	21808	23646.3	24148.3	23785.7	24276.3	24765	0.29	21733.7	23649.4	24094.6	23797.1	24182.3	24742	0.29	21857.6	23644.3	24184.1	23778.1	24339	24780.3	0.29	21799.7	23646.7	24142.4	23786.9	24265.9	24762.4	0.29
0.3	21809	23646	24149	23785.3	24276.3	24764.7	0.3	21734.7	23649.3	24095.3	23796.8	24182.3	24741.7	0.3	21858.6	23643.8	24184.8	23777.7	24339	24780	0.3	21800.7	23646.4	24143	23786.6	24265.9	24762.1	0.3
0.4	21807.7	23644.3	24147.7	23784.3	24273.3	24766.7	0.4	21733.4	23647.6	24094.1	23795.8	24179.1	24743.9	0.4	21857.2	23642.1	24183.4	23776.7	24336.1	24781.9	0.4	21799.4	23644.7	24141.7	23785.6	24262.9	24764.1	0.4
0.5	21806.3	23641.3	24145.3	23780	24269.3	24763	0.5	21732.1	23644.6	24091.8	23791.2	24174.9	24740.2	0.5	21855.8	23639.1	24181	23772.6	24332.3	24778.2	0.5	21798.1	23641.7	24139.4	23781.2	24258.8	24760.5	0.5
0.6	21803.3	23635.3	24140.3	23777	24266	24759.7	0.6	21729.3	23638.4	24086.8	23788.2	24171.5	24736.9	0.6	21852.7	23633.3	24176	23769.6	24329	24774.9	0.6	21795.1	23635.7	24134.4	23778.2	24255.5	24757.1	0.6
0.7	21799	23631.7	24135.3	23771	24262.3	24757	0.7	21725	23634.7	24081.8	23782	24167.6	24734.2	0.7	21848.3	23629.6	24171	23763.7	24325.5	24772.2	0.7	21790.8	23632	24129.4	23772.2	24251.8	24754.5	0.7	1	1	1	1	1	1
0.8	21794	23624.7	24131.3	23764	24256	24754	0.8	21720.2	23627.7	24077.8	23774.8	24161.2	24731.2	0.8	21843.2	23622.6	24167	23756.8	24319.2	24769.2	0.8	21785.8	23625	24125.4	23765.2	24245.5	24751.5	0.8	0.999771	0.999704	0.999834	0.999705	0.999738	0.999879
0.9	21789	23618.3	24126	23756.3	24249.7	24749.3	0.9	21715	23621.4	24072.5	23767.1	24154.9	24726.6	0.9	21838.3	23616.3	24161.7	23749.1	24312.9	24764.5	0.9	21780.8	23618.7	24120.1	23757.5	24239.1	24746.8	0.9	0.999541	0.999436	0.999613	0.999382	0.999477	0.999691
1	21785.7	23614.3	24122.3	23752.7	24245	24745.7	1	21711.7	23617.3	24068.8	23763.4	24150	24722.7	1	21835	23612.4	24158	23745.5	24308.3	24761	1	21777.5	23614.7	24116.4	23753.9	24234.4	24743.1	1	0.999388	0.999266	0.999461	0.999227	0.999284	0.999542
1.1	21782	23610.7	24116.3	23746.7	24239.7	24742.3	1.1	21708	23613.7	24062.8	23757.4	24144.6	24719.3	1.1	21831.3	23608.6	24152	23739.5	24303.1	24757.7	1.1	21773.8	23611	24110.4	23747.9	24229.1	24739.8	1.1	0.99922	0.999111	0.999213	0.998975	0.999064	0.999407
1.2	21776.7	23605	24111	23740	24232.7	24739	1.2	21702.7	23608	24057.5	23750.7	24137.6	24716	1.2	21826	23603	24146.7	23732.9	24296.1	24754.3	1.2	21768.5	23605.3	24105.1	23741.2	24222.1	24736.4	1.2	0.998975	0.998871	0.998992	0.998694	0.998775	0.999272
1.3	21771.7	23601.7	24107	23733.7	24229	24736.3	1.3	21697.7	23604.7	24053.5	23744.4	24133.8	24713.1	1.3	21821	23599.6	24142.7	23726.5	24292.4	24751.8	1.3	21763.5	23602	24101.1	23734.9	24218.4	24733.8	1.3	0.998746	0.998731	0.998826	0.998428	0.998623	0.999163
1.4	21768.7	23598.3	24104.7	23730.3	24225.3	24734.7	1.4	21694.7	23601.4	24051.2	23741.1	24130.1	24711.2	1.4	21818	23596.3	24140.3	23723.1	24288.8	24750.3	1.4	21760.5	23598.7	24098.7	23731.5	24214.8	24732.1	1.4	0.998608	0.99859	0.99873	0.998288	0.998472	0.999095
1.5	21764.7	23593.7	24101.7	23725.7	24222.3	24733	1.5	21690.7	23596.7	24048.2	23736.2	24127.1	24709.5	1.5	21814	23591.6	24137.3	23718.6	24285.8	24748.7	1.5	21756.5	23594	24095.7	23726.8	24211.8	24730.4	1.5	0.998425	0.998392	0.998605	0.998091	0.998348	0.999027
1.6	21761	23590	24096.7	23721.7	24219.3	24729.7	1.6	21687	23593	24043.2	23732.4	24123.9	24706.1	1.6	21810.3	23588	24132.3	23714.5	24282.9	24745.4	1.6	21752.8	23590.3	24090.7	23722.9	24208.7	24727	1.6	0.998256	0.998237	0.998398	0.997923	0.998224	0.998892
1.7	21759.7	23586.7	24091	23717.7	24216.3	24728	1.7	21685.7	23589.7	24037.5	23728.2	24120.8	24704.3	1.7	21809	23584.6	24126.7	23710.6	24280	24743.8	1.7	21751.5	23587	24085.1	23718.8	24205.7	24725.4	1.7	0.998195	0.998096	0.998163	0.997754	0.998099	0.998825
1.8	21756.3	23584.3	24087	23716	24215	24727.3	1.8	21682.4	23587.4	24033.3	23726.5	24119.3	24703.6	1.8	21805.6	23582.3	24122.8	23709	24278.8	24743.1	1.8	21748.1	23584.7	24081	23717.2	24204.4	24724.7	1.8	0.998043	0.997997	0.997996	0.997684	0.998044	0.998798
1.9	21753.3	23582.3	24082.3	23712.3	24213	24725	1.9	21679.4	23585.4	24028.6	23722.8	24117.3	24701.3	1.9	21802.6	23580.3	24118.1	23705.4	24276.8	24740.8	1.9	21745.1	23582.7	24076.4	23713.5	24202.4	24722.4	1.9	0.997905	0.997913	0.997803	0.99753	0.997961	0.998704
2	21748.3	23579.7	24077	23709.3	24209.7	24722.7	2	21674.4	23582.7	24023.2	23719.8	24113.9	24699.1	2	21797.6	23577.6	24112.9	23702.4	24273.5	24738.4	2	21740.1	23580	24071	23710.5	24199	24720	2	0.997675	0.9978	0.997581	0.997403	0.997824	0.99861
2.1	21745.7	23577.7	24075.3	23706	24206.7	24721.7	2.1	21671.7	23580.9	24021.4	23716.3	24110.9	24698.1	2.1	21795	23575.5	24111.3	23699.1	24270.5	24737.4	2.1	21737.5	23578	24069.3	23707.1	24196	24719	2.1	0.997553	0.997716	0.997512	0.997263	0.9977	0.998569
2.2	21742.3	23576.3	24074	23703.7	24205	24721.7	2.2	21668.4	23579.4	24020.3	23713.9	24109.2	24698.1	2.2	21791.6	23574.3	24109.8	23696.9	24268.9	24737.4	2.2	21734.1	23576.7	24068	23704.8	24194.4	24719	2.2	0.9974	0.997659	0.997458	0.997164	0.997631	0.998569
2.3	21740.3	23574	24072.7	23701.7	24206	24719.7	2.3	21666.4	23577.2	24019.1	23711.9	24110.2	24696.2	2.3	21789.6	23571.9	24108.4	23694.9	24269.9	24735.3	2.3	21732.1	23574.4	24066.7	23702.8	24195.4	24717.1	2.3	0.997308	0.99756	0.997403	0.99708	0.997672	0.998489
2.4	21739.7	23571.7	24071	23697.7	24203.3	24719	2.4	21665.9	23574.7	24017.3	23707.7	24107.4	24695.5	2.4	21788.9	23569.6	24106.8	23691	24267.3	24734.7	2.4	21731.5	23572	24065	23698.8	24192.7	24716.4	2.4	0.997278	0.997461	0.997333	0.996911	0.997562	0.998462
2.5	21738.7	23569.7	24069	23695	24202	24717	2.5	21664.9	23572.7	24015.5	23705	24106.2	24693.3	2.5	21787.9	23567.6	24104.7	23688.3	24265.9	24732.8	2.5	21730.5	23570	24063.1	23696.1	24191.4	24714.4	2.5	0.997232	0.997376	0.997251	0.996798	0.997507	0.99838
2.6	21737.3	23567.3	24067.7	23693	24202	24718.3	2.6	21663.4	23570.3	24014.2	23703	24106.2	24694.8	2.6	21786.6	23565.4	24103.3	23686.3	24265.9	24734	2.6	21729.1	23567.7	24061.7	23694.1	24191.4	24715.7	2.6	0.997171	0.997277	0.997196	0.996714	0.997507	0.998435
2.7	21735	23567	24066	23690	24200.7	24717.3	2.7	21661	23570	24012.7	23699.8	24104.9	24693.8	2.7	21784.3	23565	24101.6	23683.4	24264.5	24733	2.7	21726.8	23567.3	24060.1	23691.1	24190	24714.7	2.7	0.997063	0.997263	0.997128	0.996587	0.997452	0.998394
2.8	21733	23564.3	24064.3	23690	24199.7	24717	2.8	21659.2	23567.1	24010.9	23699.8	24103.7	24693.5	2.8	21782.2	23562.5	24099.9	23683.4	24263.6	24732.7	2.8	21724.8	23564.6	24058.4	23691.1	24189	24714.4	2.8	0.996972	0.997149	0.997058	0.996587	0.99741	0.998381
2.9	21730.3	23563.7	24063.3	23688.7	24198.3	24715.7	2.9	21656.3	23566.4	24009.9	23698.4	24102.4	24692.1	2.9	21779.7	23561.9	24098.9	23682.2	24262.3	24731.4	2.9	21722.1	23564	24057.4	23689.7	24187.7	24713	2.9	0.996849	0.997121	0.997017	0.996531	0.997356	0.998327
3	21730.3	23563	24063	23687	24198	24715.3	3	21656.3	23565.7	24009.5	23696.8	24102	24691.8	3	21779.7	23561.2	24098.7	23680.4	24262	24731	3	21722.1	23563.3	24057.1	23688.1	24187.3	24712.7	3	0.996849	0.997093	0.997003	0.996461	0.997341	0.998314
4	21721.3	23549.3	24051.3	23680.7	24192.7	24711.7	4	21647.6	23552.1	23997.4	23690.4	24096.4	24687.6	4	21770.5	23547.5	24087.3	23674.2	24256.9	24727.7	4	21713.1	23549.6	24045.3	23681.7	24182	24709	4	0.996437	0.996515	0.996517	0.996194	0.99712	0.998163
5	21718	23541.3	24048.7	23678	24192.7	24710.3	5	21644.3	23543.9	23994.9	23687.7	24096.6	24686.4	5	21767.1	23539.6	24084.5	23671.6	24256.7	24726.3	5	21709.8	23541.6	24042.7	23679.1	24182	24707.7	5	0.996285	0.996175	0.996407	0.996082	0.997121	0.99811
6	21712.3	23537.7	24050	23673.7	24190.7	24709	6	21638.4	23540.2	23995.7	23683.1	24094.2	24685.3	6	21761.6	23536	24086.2	23667.4	24255	24724.8	6	21704.1	23538	24044	23674.7	24180	24706.4	6	0.996023	0.99602	0.99646	0.995898	0.997037	0.998057
7	21710.7	23536.7	24044.7	23674	24187.7	24710.3	7	21636.9	23539.1	23990.4	23683.2	24091.2	24686.4	7	21759.9	23535.1	24080.9	23667.9	24252	24726.3	7	21702.5	23536.9	24038.6	23675	24177	24707.7	7	0.995947	0.995977	0.996239	0.995911	0.996913	0.99811
8	21705.7	23534	24043.3	23670.3	24190	24710	8	21631.7	23536.3	23988.8	23679.4	24093.5	24686.2	8	21755	23532.4	24079.7	23664.3	24254.3	24725.9	8	21697.5	23534.3	24037.3	23671.3	24179.3	24707.4	8	0.995717	0.995864	0.996183	0.995757	0.997009	0.998097
9	21701	23527.7	24041	23669.7	24189.7	24712.7	9	21627.3	23529.9	23986.8	23678.7	24093.2	24689.1	9	21750.1	23526.2	24077.1	23663.6	24254	24728.4	9	21692.8	23527.9	24035	23670.7	24179	24710	9	0.995504	0.995595	0.996088	0.995728	0.996996	0.998206
10	21698	23525.7	24041.7	23670	24191.3	24710.7	10	21624.2	23528.1	23986.9	23679.2	24094.9	24687.1	10	21747.2	23524.1	24078.2	23663.9	24255.6	24726.4	10	21689.8	23525.9	24035.6	23671	24180.6	24708	10	0.995366	0.995511	0.996113	0.995743	0.997065	0.998125
11	21696.7	23520.3	24036.7	23667	24189	24711.3	11	21622.9	23522.3	23982.4	23675.8	24092.7	24687.4	11	21745.9	23519	24072.9	23661.1	24253.2	24727.3	11	21688.5	23520.5	24030.6	23668	24178.3	24708.7	11	0.995305	0.995284	0.995908	0.995615	0.996969	0.99815
12	21696	23519	24037.7	23664.3	24188.3	24709	12	21622.7	23521.2	23982.9	23673.1	24091.9	24685	12	21744.9	23517.6	24074.2	23658.5	24252.6	24725	12	21687.9	23519.2	24031.6	23665.3	24177.6	24706.3	12	0.995277	0.995228	0.995947	0.995503	0.996941	0.998056
13	21693.7	23518.3	24035.3	23663.3	24185.7	24712	13	21620.2	23520.3	23980.9	23672.3	24089.6	24688.2	13	21742.6	23517	24071.6	23657.4	24249.7	24727.9	13	21685.5	23518.5	24029.3	23664.3	24175	24709.4	13	0.995169	0.995199	0.995852	0.995461	0.996832	0.998178
14	21691.3	23516.3	24037	23662	24191	24710	14	21617.9	23518.4	23982.3	23670.8	24095	24686.2	14	21740.3	23514.9	24073.4	23656.1	24255	24725.9	14	21683.2	23516.6	24030.9	23663	24180.3	24707.4	14	0.995062	0.995115	0.99592	0.995405	0.997053	0.998097
15	21692	23512.7	24039	23663	24190.3	24712.7	15	21618.3	23514.6	23984.7	23671.8	24094.3	24688.4	15	21741.1	23511.4	24075.2	23657.1	24254.4	24728.9	15	21683.8	23512.9	24033	23664	24179.7	24710	15	0.995091	0.994959	0.996004	0.995447	0.997025	0.998203
16	21689	23513	24034.3	23662.3	24188.7	24707.7	16	21615.7	23515.2	23979.6	23671.1	24092.6	24683.9	16	21737.9	23511.6	24070.8	23656.5	24252.7	24723.5	16	21680.9	23513.2	24028.3	23663.3	24178	24705	16	0.994955	0.994974	0.995809	0.995418	0.996956	0.998003
17	21692	23511.7	24041	23660.7	24185.3	24713.3	17	21618.5	23513.4	23986.8	23669.6	24088.8	24690.1	17	21741	23510.5	24077.1	23654.7	24249.7	24728.8	17	21683.8	23511.9	24035	23661.7	24174.6	24710.8	17	0.995092	0.994916	0.996088	0.995349	0.996817	0.998234
18	21687.3	23516.3	24037.7	23659	24185.7	24713	18	21613.8	23518.6	23983.1	23667.7	24089.4	24689.2	18	21736.4	23514.8	24074.1	23653.2	24249.9	24728.9	18	21679.2	23516.6	24031.6	23660	24175	24710.4	18	0.994878	0.995116	0.995948	0.995278	0.996832	0.998218
19	21688	23514.3	24039.3	23661.7	24188	24711.3	19	21614.5	23516.3	23985.1	23670.2	24091.5	24687.8	19	21737	23513	24075.5	23656	24252.3	24727	19	21679.8	23514.5	24033.3	23662.6	24177.3	24708.7	19	0.994909	0.99503	0.996018	0.995389	0.996927	0.998152
20	21690.7	23515	24038.7	23659.7	24188.3	24709.7	20	21617.6	23517	23984.4	23668.4	24092.3	24685.7	20	21739.4	23513.7	24074.9	23653.9	24252.4	24725.6	20	21682.5	23515.2	24032.6	23660.6	24177.7	24707	20	0.995033	0.995058	0.99599	0.995306	0.996943	0.998083
21	21686.7	23517.7	24032	23662.7	24187	24710.7	21	21613.2	23519.7	23977.3	23671.1	24091.2	24687.1	21	21735.6	23516.3	24068.4	23657.1	24250.9	24726.4	21	21678.5	23517.9	24025.9	23663.6	24176.4	24708	21	0.994848	0.995171	0.995712	0.995431	0.996889	0.998125
22	21691.3	23516.7	24040	23661	24188.7	24712	22	21617.9	23518.6	23985.7	23669.3	24092.7	24688.2	22	21740.3	23515.4	24076.2	23655.4	24252.6	24727.9	22	21683.2	23516.9	24034	23661.9	24178	24709.4	22	0.995062	0.995128	0.996045	0.99536	0.996957	0.998178
23	21692.3	23517.3	24038.3	23657.7	24191.3	24712.7	23	21619.1	23519.4	23983.8	23666.2	24095.1	24689.1	23	21741.1	23515.9	24074.7	23652	24255.5	24728.4	23	21684.2	23517.6	24032.3	23658.6	24180.6	24710	23	0.995109	0.995157	0.995975	0.995221	0.997066	0.998206
24	21694.3	23517.7	24040.7	23664.7	24190	24714	24	21620.9	23519.7	23986.4	23673.2	24094	24690.7	24	21743.3	23516.3	24076.9	23659	24254	24729.6	24	21686.2	23517.9	24034.6	23665.6	24179.3	24711.4	24	0.9952	0.995171	0.996073	0.995516	0.997012	0.998261
25	21692.3	23525	24040.3	23663	24191.7	24713.3	25	21618.8	23527	23986.1	23671.8	24095.6	24689.8	25	21741.4	23523.7	24076.5	23657.1	24255.7	24729	25	21684.2	23525.2	24034.3	23664	24181	24710.7	25	0.995107	0.995481	0.99606	0.995447	0.99708	0.998233
26	21693.3	23524.3	24041.7	23668.7	24188.3	24714	26	21619.6	23526.4	23987.2	23677.6	24092.3	24690.3	26	21742.5	23522.9	24078	23662.7	24252.4	24729.8	26	21685.1	23524.6	24035.6	23669.7	24177.7	24711.4	26	0.995152	0.995454	0.996114	0.995685	0.996943	0.998259
27	21694.7	23527.7	24043.3	23664.3	24185.7	24712	27	21621.1	23529.7	23989.1	23673.3	24089.7	24688.3	27	21743.7	23526.3	24079.5	23658.4	24249.6	24727.8	27	21686.5	23527.9	24037.3	23665.3	24175	24709.4	27	0.995214	0.995594	0.996184	0.995503	0.996833	0.998178
28	21699.3	23531	24043	23667.7	24187.3	24717.7	28	21625.8	23533.3	23988.7	23676.1	24091.3	24694.6	28	21748.4	23529.4	24079.2	23662.1	24251.4	24733.1	28	21691.2	23531.3	24037	23668.6	24176.7	24715.1	28	0.995428	0.995737	0.99617	0.995641	0.996901	0.99841
29	21702	23531.3	24042.3	23667	24192	24718	29	21628.3	23533.1	23987.8	23676	24096.5	24694.8	29	21751.1	23530.1	24078.7	23661	24255.7	24733.4	29	21693.8	23531.5	24036.3	23668	24181.4	24715.4	29	0.99555	0.995748	0.996141	0.995616	0.997096	0.998423
30	21702	23532.7	24047.3	23663	24194	24715.7	30	21628.2	23534.4	23993.1	23671.5	24098	24692.1	30	21751.2	23531.5	24083.5	23657.3	24258	24731.4	30	21693.8	23532.9	24041.3	23663.9	24183.3	24713	30	0.995549	0.995804	0.99635	0.995445	0.997176	0.998327
40	21725.7	23567	24054.3	23681	24196.7	24721.3	40	21652.1	23569.7	23999.4	23690	24100.7	24698.3	40	21774.7	23565.2	24090.9	23675	24260.6	24736.7	40	21717.5	23567.3	24048.2	23682	24186	24718.8	40	0.996637	0.997262	0.996637	0.996205	0.997287	0.998558
50	21753	23594	24075	23701.7	24202.7	24729.3	50	21679.3	23596.5	24020.8	23710.9	24107.2	24707.3	50	21802.1	23592.3	24111.1	23695.5	24266.3	24744	50	21744.8	23594.3	24069	23702.7	24192.1	24726.9	50	0.997891	0.998404	0.997497	0.997075	0.997536	0.998886
60	21776.7	23621.7	24090	23719	24215.3	24737.7	60	21703.1	23624.6	24035.7	23728.8	24120.4	24716.2	60	21825.7	23619.7	24126.2	23712.4	24278.6	24752	60	21768.5	23622	24084	23720.1	24204.8	24735.3	60	0.998977	0.999576	0.998118	0.997807	0.998061	0.999225
70	21792.3	23636	24109.7	23741	24221	24743.7	70	21718.3	23639.5	24055.6	23750.8	24126.5	24722.7	70	21841.7	23633.7	24145.7	23734.4	24284	24757.6	70	21784.1	23636.4	24103.7	23742.1	24210.5	24741.3	70	0.999694	1.00019	0.998934	0.998733	0.998297	0.99947
80	21804.3	23649	24124.3	23749.7	24229.3	24748.7	80	21730.4	23652.5	24070.8	23760.4	24134.9	24727.9	80	21853.6	23646.7	24160	23742.5	24292.3	24762.5	80	21796.1	23649.4	24118.4	23750.9	24218.8	24746.4	80	1.00025	1.00074	0.999544	0.999101	0.998641	0.999673
90	21816.3	23654	24135.3	23763	24240	24750	90	21742.4	23657.7	24081.8	23773.7	24145.8	24729.8	90	21865.6	23651.6	24171	23755.9	24302.8	24763.4	90	21808.1	23654.4	24129.4	23764.2	24229.5	24747.8	90	1.0008	1.00095	1	0.999662	0.999082	0.999729
100	21819.3	23660.7	24144	23773.3	24247.7	24754.7	100	21745.1	23664.1	24090.3	23784.3	24154.1	24734.6	100	21868.8	23658.4	24179.8	23766	24310.1	24768.1	100	21811.1	23661	24138	23774.5	24237.3	24752.4	100	1.00093	1.00123	1.00036	1.0001	0.9994	0.999918
110	21825	23664	24146.3	23779.7	24254.3	24758.7	110	21751.2	23667.5	24092.4	23791.4	24160.6	24739.1	110	21874.2	23661.7	24182.3	23771.9	24316.8	24771.7	110	21816.8	23664.4	24140.3	23781	24243.9	24756.5	110	1.00119	1.00137	1.00045	1.00037	0.999675	1.00008
120	21825	23665	24153.3	23781	24258	24755	120	21750.7	23668.2	24099.6	23791.7	24164.3	24735.2	120	21874.6	23662.9	24189.1	23773.9	24320.4	24768.2	120	21816.7	23665.4	24147.4	23782.2	24247.6	24752.8	120	1.00119	1.00141	1.00075	1.00042	0.999826	0.999933
130	21827.7	23664.3	24159	23787	24263	24757	130	21753.6	23667.6	24105.8	23797.8	24169.3	24737.3	130	21877.1	23662.1	24194.4	23779.8	24325.4	24770.1	130	21819.4	23664.7	24153.1	23788.2	24252.6	24754.8	130	1.00131	1.00138	1.00098	1.00067	1.00003	1.00001
140	21828.3	23665	24158.7	23789.7	24264	24758	140	21753.9	23668.2	24105.2	23800.9	24170.3	24738.5	140	21877.9	23662.9	24194.3	23782.2	24326.4	24771	140	21820.1	23665.4	24152.7	23790.9	24253.6	24755.8	140	1.00134	1.00141	1.00097	1.00079	1.00007	1.00006
150	21833.3	23665.3	24160.7	23795	24270	24755.3	150	21759.3	23668.6	24107.6	23806.2	24176.5	24735.8	150	21882.7	23663.1	24196.1	23787.6	24332.3	24768.4	150	21825.1	23665.7	24154.8	23796.2	24259.6	24753.2	150	1.00158	1.00143	1.00105	1.00101	1.00032	0.999947
160	21826.3	23665	24163	23795.3	24271	24756.3	160	21752.1	23668.3	24109.5	23806.4	24177.5	24736.9	160	21875.8	23662.8	24198.7	23787.9	24333.3	24769.3	160	21818.1	23665.4	24157.1	23796.6	24260.6	24754.2	160	1.00125	1.00141	1.00115	1.00102	1.00036	0.999989
170	21831.3	23664.7	24163.3	23798.7	24275	24764.3	170	21756.9	23667.9	24109.4	23810.1	24181.5	24744.9	170	21880.9	23662.5	24199.3	23791.1	24337.3	24777.3	170	21823.1	23665	24157.3	23799.9	24264.6	24762.2	170	1.00148	1.0014	1.00116	1.00117	1.00053	1.00031
180	21829.7	23665.3	24169	23798	24278.7	24760.3	180	21755.7	23668.4	24115.7	23809.3	24185.1	24741.1	180	21879	23663.3	24204.6	23790.4	24341.1	24773.1	180	21821.5	23665.7	24163.1	23799.3	24268.3	24758.2	180	1.00141	1.00142	1.0014	1.00114	1.00068	1.00015
190	21830	23663.7	24165.3	23799.3	24280.3	24759.3	190	21755.7	23666.7	24112.1	23810.4	24186.9	24739.6	190	21879.6	23661.6	24200.8	23791.9	24342.6	24772.5	190	21821.7	23664	24159.4	23800.6	24270	24757.1	190	1.00142	1.00135	1.00124	1.00119	1.00075	1.00011
200	21830	23667.3	24163.3	23799.3	24278	24759.3	200	21755.8	23670.6	24109.8	23810.8	24184.5	24739.9	200	21879.4	23665.1	24199	23791.7	24340.3	24772.3	200	21821.8	23667.7	24157.4	23800.6	24267.6	24757.2	200	1.00142	1.00151	1.00116	1.00119	1.00065	1.00011
210	21833.3	23663.7	24165.3	23799.3	24279.3	24760.3	210	21759.1	23666.6	24111.8	23810.4	24185.6	24740.9	210	21882.8	23661.7	24201	23791.9	24341.8	24773.3	210	21825.1	23664	24159.4	23800.6	24268.9	24758.2	210	1.00157	1.00135	1.00124	1.00119	1.00071	1.00015
220	21829.7	23665	24164.7	23800.3	24280	24758.3	220	21755.1	23668.3	24110.9	23811.4	24186.2	24739.1	220	21879.4	23662.8	24200.5	23792.9	24342.6	24771.1	220	21821.4	23665.4	24158.7	23801.6	24269.6	24756.2	220	1.0014	1.00141	1.00121	1.00123	1.00073	1.00007
230	21827.3	23664.3	24166.7	23799.3	24284	24759	230	21752.9	23667.6	24113.2	23810.8	24190.2	24739.7	230	21876.9	23662.1	24202.3	23791.7	24346.6	24771.9	230	21819.1	23664.7	24160.7	23800.6	24273.6	24756.9	230	1.0013	1.00138	1.0013	1.00119	1.0009	1.0001
240	21827	23669.3	24166.7	23799	24282.7	24762	240	21752.5	23672.8	24113.1	23809.8	24188.9	24742.2	240	21876.7	23667	24202.4	23791.8	24345.2	24775.2	240	21818.7	23669.7	24160.7	23800.2	24272.2	24759.8	240	1.00128	1.0016	1.0013	1.00118	1.00084	1.00022
250	21828.7	23663	24165.7	23804.7	24283.3	24759.3	250	21754.6	23666.5	24111.9	23816.1	24189.6	24739.9	250	21878.1	23660.7	24201.5	23797.1	24345.8	24772.3	250	21820.4	23663.4	24159.7	23805.9	24272.9	24757.2	250	1.00136	1.00133	1.00126	1.00142	1.00087	1.00011
260	21831	23666.7	24168.3	23804	24285.3	24762	260	21756.8	23669.9	24114.8	23815.2	24191.4	24742.7	260	21880.4	23664.5	24204	23796.6	24347.9	24774.9	260	21822.8	23667	24162.4	23805.2	24274.9	24759.9	260	1.00147	1.00148	1.00137	1.00139	1.00095	1.00022
270	21830.3	23662.7	24171	23804	24283.7	24758.7	270	21756.1	23665.9	24117.7	23815	24190.1	24739.2	270	21879.8	23660.5	24206.6	23796.7	24346.1	24771.6	270	21822.1	23663	24165.1	23805.2	24273.3	24756.5	270	1.00144	1.00131	1.00148	1.00139	1.00088	1.00008
280	21827.3	23665	24168.7	23799	24285	24764	280	21753.1	23668.2	24115.1	23810.2	24191.2	24744.7	280	21876.8	23662.9	24204.4	23791.6	24347.6	24776.9	280	21819.1	23665.4	24162.7	23800.2	24274.6	24761.9	280	1.0013	1.00141	1.00138	1.00118	1.00094	1.0003
290	21830.7	23662	24168.7	23799.3	24285	24760	290	21756.6	23665.3	24114.9	23810.4	24191.3	24740.7	290	21880.1	23659.8	24204.5	23791.9	24347.4	24772.9	290	21822.4	23662.4	24162.7	23800.6	24274.6	24757.9	290	1.00145	1.00128	1.00138	1.00119	1.00094	1.00014
300	21832	23667.7	24170.3	23802	24285.3	24759	300	21757.7	23670.9	24116.9	23813.3	24191.6	24739.5	300	21881.6	23665.5	24205.9	23794.4	24347.8	24772	300	21823.7	23668	24164.4	23803.3	24274.9	24756.8	300	1.00151	1.00152	1.00145	1.00131	1.00095	1.0001
400	21825.7	23664.7	24166.7	23801.7	24282	24756	400	21751.1	23668.1	24113.2	23812.9	24188	24736.3	400	21875.4	23662.4	24202.3	23794.2	24344.7	24769.1	400	21817.4	23665	24160.7	23802.9	24271.6	24753.8	400	1.00122	1.0014	1.0013	1.00129	1.00081	0.999974
500	21828.3	23664.7	24163.3	23798	24284	24757	500	21754.4	23668.1	24109.9	23809.2	24189.8	24737.3	500	21877.6	23662.4	24198.9	23790.6	24346.8	24770.1	500	21820.1	23665	24157.4	23799.2	24273.5	24754.8	500	1.00135	1.0014	1.00116	1.00114	1.0009	1.00001
600	21825	23663.7	24163	23795.3	24284	24757	600	21750.8	23666.7	24109.3	23806.6	24189.8	24737.5	600	21874.4	23661.6	24198.8	23787.8	24346.8	24770	600	21816.8	23664	24157	23796.6	24273.5	24754.8	600	1.00119	1.00135	1.00115	1.00102	1.0009	1.00001
700	21821	23662.7	24163	23796.7	24277.7	24756.3	700	21746.7	23666.4	24109.3	23807.9	24183.4	24736.4	700	21870.6	23660.2	24198.8	23789.2	24340.5	24769.6	700	21812.7	23663.1	24157	23797.9	24267.2	24754.1	700	1.00101	1.00131	1.00115	1.00108	1.00063	0.999986
800	21821.3	23658	24157.7	23795.3	24280.7	24751.7	800	21746.9	23661.2	24104.1	23806.1	24186.6	24731.9	800	21870.9	23655.9	24193.4	23788.1	24343.4	24764.9	800	21813.1	23658.4	24151.7	23796.5	24270.2	24749.5	800	1.00102	1.00111	1.00093	1.00102	1.00076	0.999798
900	21819.7	23657	24156.3	23793.3	24277.7	24751	900	21745.2	23660.3	24102.9	23804.1	24183.7	24731.2	900	21869.3	23654.8	24191.9	23786.1	24340.3	24764.2	900	21811.4	23657.4	24150.4	23794.5	24267.2	24748.8	900	1.00095	1.00107	1.00087	1.00094	1.00064	0.999771
1000	21818.7	23659.3	24155.3	23795.7	24279.3	24752.3	1000	21744.4	23662.8	24101.9	23806.6	24185.1	24732.8	1000	21868.2	23657	24190.9	23788.4	24342.1	24765.4	1000	21810.4	23659.7	24149.4	23796.9	24268.9	24750.2	1000	1.0009	1.00117	1.00083	1.00104	1.0007	0.999826
1100	21818	23656	24156.7	23796	24277.3	24746.3	1100	21743.2	23659.3	24103.2	23807	24183.3	24726.3	1100	21867.9	23653.8	24192.3	23788.7	24340	24759.7	1100	21809.7	23656.4	24150.7	23797.2	24266.9	24744.1	1100	1.00087	1.00103	1.00088	1.00105	1.00062	0.999582
1200	21814.3	23659.3	24154.3	23785.7	24274.3	24750	1200	21739.9	23662.9	24100.6	23796.2	24180.4	24730.2	1200	21863.9	23656.9	24190.1	23778.6	24336.9	24763.2	1200	21806.1	23659.7	24148.4	23786.8	24263.9	24747.8	1200	1.0007	1.00117	1.00079	1.00061	1.0005	0.999731
1300	21811.3	23655	24153	23789.3	24270.7	24749	1300	21736.8	23658.3	24099.8	23800.4	24176.2	24729.2	1300	21861	23652.8	24188.4	23781.9	24333.6	24762.2	1300	21803	23655.4	24147.1	23790.6	24260.2	24746.8	1300	1.00056	1.00099	1.00073	1.00077	1.00034	0.99969
1400	21813.3	23650.3	24148	23785.3	24270.3	24745	1400	21738.9	23653.8	24094.3	23795.9	24175.9	24725.2	1400	21862.9	23648	24183.8	23778.3	24333.3	24758.2	1400	21805.1	23650.7	24142	23786.5	24259.8	24742.8	1400	1.00066	1.00079	1.00052	1.0006	1.00033	0.999529
1500	21808.7	23652	24151.3	23784.7	24268.7	24743.3	1500	21733.6	23656	24098.3	23795.4	24174.2	24723.8	1500	21858.7	23649.3	24186.7	23777.5	24331.6	24756.4	1500	21800.3	23652.4	24145.4	23785.9	24258.2	24741.2	1500	1.00044	1.00086	1.00067	1.00057	1.00026	0.999463
1600	21807.7	23650.7	24147.7	23786	24269	24740.7	1600	21732.6	23654.1	24094.2	23796.8	24174.7	24720.9	1600	21857.7	23648.4	24183.3	23778.8	24331.9	24753.9	1600	21799.3	23651	24141.7	23787.2	24258.5	24738.5	1600	1.00039	1.00081	1.00051	1.00063	1.00028	0.999354
1700	21805.7	23648.7	24146.3	23786	24267.7	24745	1700	21730.7	23652.1	24093.1	23796.7	24173.4	24725	1700	21855.6	23646.4	24181.8	23778.9	24330.5	24758.3	1700	21797.3	23649	24140.4	23787.2	24257.2	24742.8	1700	1.0003	1.00072	1.00046	1.00063	1.00022	0.999528
1800	21802.7	23646.7	24142.7	23778.7	24265	24742	1800	21727.7	23649.9	24089.6	23789.7	24170.7	24721.8	1800	21852.6	23644.5	24178.1	23771.3	24327.9	24755.4	1800	21794.3	23647	24136.8	23779.9	24254.5	24739.8	1800	1.00016	1.00064	1.00031	1.00032	1.00011	0.999406
1900	21801.7	23646.7	24141.3	23778.7	24266	24737.3	1900	21726.9	23649.9	24088.1	23789.2	24171.5	24717.3	1900	21851.5	23644.5	24176.8	23771.6	24329	24750.7	1900	21793.4	23647	24135.4	23779.8	24255.5	24735.1	1900	1.00012	1.00064	1.00025	1.00032	1.00015	0.999218
2000	21798.7	23644.3	24142.3	23777	24264	24739.3	2000	21723.9	23647.9	24089.1	23787.5	24169.8	24719.4	2000	21848.5	23641.9	24177.8	23770	24326.8	24752.6	2000	21790.4	23644.7	24136.4	23778.2	24253.5	24737.1	2000	0.999981	1.00054	1.00029	1.00025	1.00007	0.9993
2100	21799.7	23646.7	24139	23776	24263	24736.3	2100	21724.6	23650.4	24085.7	23786.5	24168.7	24716.3	2100	21849.7	23644.2	24174.6	23769	24325.9	24749.7	2100	21791.3	23647.1	24133.1	23777.2	24252.5	24734.1	2100	1.00002	1.00064	1.00015	1.00021	1.00003	0.999178
2200	21795.3	23647.3	24140.7	23775	24260	24739.3	2200	21720.6	23651.1	24087.2	23786	24165.8	24719.3	2200	21845.1	23644.8	24176.3	23767.7	24322.8	24752.7	2200	21787	23647.8	24134.7	23776.2	24249.5	24737.1	2200	0.999828	1.00067	1.00022	1.00017	0.999906	0.999299
2300	21796	23641	24133.7	23775.7	24261	24735	2300	21720.8	23644.3	24080.1	23786.2	24166.5	24715.2	2300	21846.1	23638.8	24169.4	23768.6	24324	24748.2	2300	21787.6	23641.4	24127.7	23776.8	24250.5	24732.8	2300	0.999856	1.0004	0.999931	1.00019	0.999946	0.999125
2400	21798.7	23638	24135	23770	24259.7	24737	2400	21723.9	23641.5	24081.3	23780.3	24165.2	24717.2	2400	21848.5	23635.7	24170.8	23763.1	24322.6	24750.2	2400	21790.4	23638.4	24129	23771.1	24249.2	24734.8	2400	0.999981	1.00027	0.999986	0.999955	0.999891	0.999206
2500	21795	23638.7	24129	23770	24256	24731.7	2500	21720.2	23642.2	24075.3	23780.7	24161.8	24711.4	2500	21844.9	23636.3	24164.8	23762.9	24318.8	24745.2	2500	21786.7	23639.1	24123	23771.2	24245.5	24729.4	2500	0.999812	1.0003	0.999737	0.999956	0.999741	0.998988
2600	21791	23638.3	24127	23769.7	24253.3	24731.7	2600	21715.8	23642.1	24073.2	23780.4	24158.8	24711.9	2600	21841.1	23635.8	24162.9	23762.5	24316.4	24744.9	2600	21782.6	23638.8	24121	23770.9	24242.8	24729.5	2600	0.999627	1.00029	0.999653	0.999943	0.99963	0.99899
2700	21791.3	23637.7	24129	23769.3	24251.7	24732	2700	21716.6	23641.2	24075.3	23780.1	24157.1	24712	2700	21841.1	23635.3	24164.8	23762.1	24314.7	24745.3	2700	21783	23638.1	24123	23770.5	24241.2	24729.8	2700	0.999644	1.00026	0.999737	0.999929	0.999561	0.999003
2800	21789.3	23635.3	24129	23771	24255	24730.7	2800	21714.4	23638.6	24075.2	23782	24160.5	24710.9	2800	21839.3	23633.1	24164.9	23763.7	24318	24743.9	2800	21781	23635.7	24123	23772.2	24244.5	24728.5	2800	0.999552	1.00016	0.999736	1	0.999699	0.99895
2900	21790	23635.3	24126.7	23767	24250.3	24731	2900	21715.2	23639.1	24073.1	23777.7	24155.6	24711.2	2900	21839.9	23632.8	24162.4	23759.9	24313.5	24744.2	2900	21781.7	23635.8	24120.7	23768.2	24239.8	24728.8	2900	0.999583	1.00016	0.999641	0.99983	0.999505	0.998963
3000	21782.3	23634	24125.7	23768.3	24255.3	24725.7	3000	21707.6	23637.5	24072.1	23778.9	24160.8	24705.7	3000	21832.1	23631.7	24161.4	23761.3	24318.4	24739	3000	21774	23634.4	24119.7	23769.5	24244.8	24723.5	3000	0.999231	1.0001	0.999599	0.999886	0.999712	0.998747
4000	21775	23627	24114.7	23758.7	24242.3	24720.3	4000	21700	23630.8	24060.4	23769.2	24147.8	24700.3	4000	21825	23624.4	24150.9	23751.6	24305.4	24733.7	4000	21766.7	23627.4	24108.6	23759.8	24231.8	24718.1	4000	0.998894	0.999806	0.99914	0.999479	0.999176	0.998531
5000	21766.7	23617.7	24101	23749	24239	24712.7	5000	21691.6	23621.4	24047.2	23759.5	24144.3	24692.7	5000	21816.7	23615.2	24136.9	23742	24302.1	24726	5000	21758.3	23618.1	24095	23750.2	24228.5	24710.5	5000	0.998511	0.999411	0.998576	0.999072	0.999038	0.998222
6000	21758.7	23612.3	24093.7	23743	24231.3	24708.3	6000	21683.6	23615.6	24040.1	23752.8	24136.6	24688.8	6000	21808.7	23610.1	24129.4	23736.4	24294.5	24721.4	6000	21750.3	23612.7	24087.7	23744.1	24220.8	24706.2	6000	0.998143	0.999183	0.998273	0.998817	0.998722	0.998049
7000	21750.3	23602.7	24085	23736.7	24225.3	24700.3	7000	21674.6	23606.1	24031.2	23746.9	24130.4	24680.1	7000	21800.8	23600.4	24120.9	23729.9	24288.6	24713.8	7000	21741.9	23603	24079	23737.8	24214.8	24698.1	7000	0.997758	0.998774	0.997913	0.998552	0.998474	0.997723
8000	21744	23594.7	24074.3	23734.3	24222.3	24693.3	8000	21668.5	23597.9	24020.1	23744.9	24126.9	24673.4	8000	21794.3	23592.5	24110.5	23727.3	24285.9	24706.6	8000	21735.6	23595	24068.3	23735.5	24211.7	24691.1	8000	0.997468	0.998435	0.997469	0.998456	0.998348	0.997441
9000	21740.7	23594	24067.3	23727	24214	24685.7	9000	21664.9	23597.2	24013.6	23736.8	24118.3	24665.4	9000	21791.2	23591.9	24103.1	23720.4	24277.8	24699.2	9000	21732.2	23594.4	24061.4	23728.1	24203.4	24683.4	9000	0.997314	0.998407	0.997181	0.998144	0.998003	0.99713
10000	21732	23590	24057.7	23722.3	24208.3	24679	10000	21656	23593	24003.7	23732.4	24112.9	24658.7	10000	21782.7	23588	24093.6	23715.6	24271.9	24692.6	10000	21723.6	23590.3	24051.7	23723.5	24197.7	24676.7	10000	0.996915	0.998237	0.996779	0.997949	0.99777	0.99686
11000	21730.7	23586.3	24053.3	23720.7	24202	24677.7	11000	21655.2	23589.4	23999.6	23730.9	24106.2	24657.6	11000	21781	23584.3	24089.1	23713.9	24265.9	24691.1	11000	21722.3	23586.7	24047.4	23721.8	24191.4	24675.4	11000	0.996857	0.998082	0.996601	0.997879	0.997507	0.996807
12000	21731	23580.7	24046.7	23717.7	24198.7	24672.3	12000	21655.5	23584.1	23993.6	23728.2	24102.9	24652.1	12000	21781.3	23578.4	24082.1	23710.6	24262.5	24685.8	12000	21722.6	23581	24040.8	23718.8	24188	24670.1	12000	0.996872	0.997843	0.996327	0.997754	0.99737	0.996591
13000	21724.3	23577.3	24040	23711.7	24194	24669.3	13000	21648.6	23580.8	23986.2	23721.9	24098	24649.1	13000	21774.8	23575	24075.9	23704.9	24258	24682.8	13000	21715.9	23577.7	24034	23712.8	24183.3	24667.1	13000	0.996565	0.997703	0.996048	0.9975	0.997176	0.99647
14000	21721	23576.7	24034.3	23705.3	24191.7	24660.3	14000	21644.8	23580.2	23981.1	23715.6	24095.4	24639.6	14000	21771.8	23574.3	24069.8	23698.5	24255.9	24674.1	14000	21712.5	23577.1	24028.4	23706.5	24181	24658	14000	0.996409	0.997675	0.995816	0.997234	0.997079	0.996104
15000	21720	23574	24025	23703	24184.3	24656	15000	21643.8	23577.5	23971.8	23713.8	24087.6	24635.2	15000	21770.8	23571.7	24060.4	23695.8	24248.8	24669.9	15000	21711.5	23574.4	24019.1	23704.2	24173.6	24653.7	15000	0.996364	0.997562	0.995429	0.997139	0.996775	0.995929
16000	21714.7	23574.7	24014	23695	24180.7	24654.7	16000	21638.1	23578.2	23960.7	23705.3	24084.1	24633.9	16000	21765.7	23572.3	24049.6	23688.1	24245.1	24668.5	16000	21706.2	23575.1	24008.1	23696.1	24169.9	24652.4	16000	0.996117	0.99759	0.994973	0.9968	0.996624	0.995875
17000	21714.3	23571	24008	23693.3	24179	24647	17000	21637.9	23574.5	23954.3	23703.3	24082.5	24626	17000	21765.3	23568.7	24043.8	23686.7	24243.3	24661	17000	21705.8	23571.4	24002	23694.4	24168.3	24644.7	17000	0.996102	0.997435	0.994722	0.996728	0.996556	0.995565
18000	21710	23570.3	23996.7	23681.3	24176.7	24644	18000	21633.5	23573.9	23942.7	23691.4	24079.7	24623.2	18000	21761	23567.9	24032.6	23674.6	24241.3	24657.9	18000	21701.5	23570.7	23990.7	23682.5	24165.9	24641.7	18000	0.995903	0.997407	0.994251	0.996224	0.996457	0.995444
19000	21708.7	23565.7	23985.3	23672	24169	24640.7	19000	21632.2	23569.2	23931.4	23681.8	24072.5	24619.6	19000	21759.6	23563.3	24021.3	23665.4	24233.3	24654.7	19000	21700.2	23566.1	23979.3	23673.1	24158.3	24638.3	19000	0.995842	0.99721	0.993782	0.99583	0.996143	0.995308
20000	21699	23565.3	23976.7	23661.3	24164.3	24634.3	20000	21621.8	23569.3	23922.1	23671.3	24067.1	24612.9	20000	21750.4	23562.7	24013.1	23654.7	24229.1	24648.6	20000	21690.4	23565.8	23970.6	23662.4	24153.5	24632	20000	0.995395	0.997197	0.993419	0.995382	0.995948	0.995051
