# Supplementary material for: Calcium amendment for improved germination, plant growth, and leaf photosynthetic electron transport in oat (Avena sativa) under NaCl stress
Source: PLoS One. 2021 Aug 24;16(8):e0256529. doi: 10.1371/journal.pone.0256529 (PMC8384207; doi:10.1371/journal.pone.0256529)
Supplement: S1 File — (ZIP) [file pone.0256529.s001.zip › Datas of OJIP.xlsx]

## Sheet: NA
The datas of PF transients of oat leaves in the NaCl treatment on the day of NaCl stress and on days 3, 6, 9, 12, and 15 of NaCl stress.																												Datas of normalized transients in single NaCl treatment							△Vt curves in single NaCl treatment
																						means
Prompt T.	0d	3d	6d	9d	12d	15d	Prompt T.	0d	3d	6d	9d	12d	15d	Prompt T.	0d	3d	6d	9d	12d	15d	Prompt T.	0d	3d	6d	9d	12d	15d	Prompt T.	0d	3d	6d	9d	12d	15d	Prompt T.	0d	3d	6d	9d	12d	15d
0.01	8019	7559.5	7446	7736.5	7324	7364	0.01	8068	7584.33	7426	7781	7146.67	7201	0.01	7592.61	7419.33	7795.83	7087.56	7146.67	6875	0.01	7893.2	7521.06	7555.94	7535.02	7205.78	7146.67	0.01							0.01
0.02	8625	8120.5	8007	8311.5	7933.5	7945	0.02	8678	8146.33	7985.33	8368.33	7746.33	7750.67	0.02	8154.94	7978.11	8387.28	7683.94	7685.89	7362	0.02	8485.98	8081.65	8126.54	8121.26	7788.57	7685.89	0.02							0.02
0.03	8885.5	8390.5	8259.5	8576.5	8254.5	8225	0.03	8938	8412	8242	8641	8061.33	8005.33	0.03	8419.17	8236.17	8662.5	7996.94	7932.11	7566	0.03	8747.56	8346.22	8388	8404.81	8082.65	7932.11	0.03							0.03
0.04	9171	8654.5	8528.5	8862	8587	8540.5	0.04	9224.67	8668.67	8511	8934	8378.33	8288.67	0.04	8673.39	8505.17	8958	8308.78	8204.72	7785	0.04	9023.02	8609.44	8665.83	8701.59	8390.02	8204.72	0.04							0.04
0.05	9491.5	8948.5	8812.5	9172	8956	8860.5	0.05	9541.67	8959.67	8795.33	9253.67	8732.67	8571	0.05	8963.39	8789.61	9280.89	8658.22	8474.5	7992	0.05	9332.19	8899.26	8962.91	9027.96	8721.06	8474.5	0.05	0	0	0	0	0	0	0.05	0	0	0	0	0	0
0.06	9821.5	9268	9129.5	9503.5	9346	9228.5	0.06	9871.67	9272.33	9113	9592.67	9106.67	8899	0.06	9273.78	9107.5	9622.39	9026.89	8789.17	8240	0.06	9655.65	9215.94	9288.3	9374.35	9080.61	8789.17	0.06	0.00875968	0.00939675	0.00972129	0.0118567	0.0160256	0.017126	0.06	0	0.00063707	0.000961603	0.00309705	0.00726592	0.00836633
0.07	10240.5	9659.5	9506	9900	9807.5	9662.5	0.07	10290	9657	9492.33	9998	9542.67	9282	0.07	9656.17	9487.78	10030.7	9454.39	9155.17	8521	0.07	10062.2	9601.43	9676.33	9784.13	9501.78	9155.17	0.07	0.0197701	0.0208348	0.0213142	0.0258832	0.0347973	0.0370459	0.07	0	0.00106475	0.00154415	0.00611314	0.0150272	0.0172758
0.08	10573	9966	9801	10227.5	10167.5	10000	0.08	10617.3	9954.67	9784	10336.3	9876.33	9569	0.08	9950.89	9778.33	10372.6	9779.28	9425.33	8707	0.08	10380.4	9899.67	9985.87	10114.4	9823.06	9425.33	0.08	0.0283868	0.0296843	0.0305619	0.0371872	0.0491168	0.0517499	0.08	0	0.00129746	0.00217509	0.00880037	0.02073	0.0233631
0.09	10973.5	10342	10164.5	10613	10610	10417.5	0.09	11017.7	10324.7	10147.3	10728.7	10288	9930.67	0.09	10318.9	10141.6	10767.2	10180.7	9768.39	8957	0.09	10770	10269.4	10359.7	10507.4	10222.1	9768.39	0.09	0.0389379	0.0406559	0.04173	0.050642	0.0669038	0.070421	0.09	0	0.001718	0.00279211	0.0117041	0.0279659	0.0314832
0.1	11393	10709	10533.5	11018	11041.5	10835.5	0.1	11438.7	10684.3	10512.3	11137	10690	10284	0.1	10676.1	10505.3	11176.7	10572.8	10100.2	9181	0.1	11169.3	10632.9	10740.8	10909.3	10610.6	10100.2	0.1	0.0497497	0.0514401	0.0531171	0.0643965	0.0842161	0.0884783	0.1	0	0.00169039	0.00336743	0.0146468	0.0344664	0.0387286
0.11	11813	11099.5	10908.5	11413.5	11486	11252.5	0.11	11852	11065.3	10890.3	11539.3	11102.3	10642	0.11	11053.9	10884.3	11581.3	10974.4	10438.5	9421	0.11	11573	11016.4	11126.7	11309.1	11008.9	10438.5	0.11	0.0606829	0.0628194	0.0646454	0.078082	0.101973	0.106892	0.11	0	0.00213651	0.00396248	0.0173991	0.0412897	0.0462096
0.12	12233	11492.5	11291	11809.5	11895.5	11677.5	0.12	12272	11450.7	11267.3	11939.7	11481.3	11004	0.12	11436.7	11259.4	11983.1	11343.3	10779.5	9657	0.12	11980.6	11400.9	11513.8	11697.5	11385.4	10779.5	0.12	0.0717209	0.0742284	0.0762101	0.0913764	0.118753	0.125452	0.12	0	0.00250748	0.00448922	0.0196555	0.0470325	0.0537308
0.13	12661.5	11882.5	11663.5	12221	12323	12080.5	0.13	12698.7	11835	11636.3	12352	11874.7	11345.7	0.13	11819.2	11627.3	12395.7	11725.2	11100.7	9876	0.13	12393.1	11781.6	11898.5	12099.4	11766.1	11100.7	0.13	0.0828928	0.0855252	0.0877035	0.105134	0.135721	0.142934	0.13	0	0.00263246	0.0048107	0.0222413	0.052828	0.0600417
0.14	13081.5	12257	12034	12615	12716.5	12500.5	0.14	13114	12199.7	12003.7	12747.7	12237.3	11707.3	0.14	12180.6	11993.6	12791.9	12077.6	11442.9	10121	0.14	12792	12150.1	12276.5	12480.1	12132.3	11442.9	0.14	0.0936956	0.0964589	0.0989971	0.118165	0.152039	0.16156	0.14	0	0.00276334	0.00530155	0.0244692	0.0583438	0.0678647
0.15	13501.5	12631	12402	13012.5	13122.5	12879.5	0.15	13532	12567	12367.3	13146.7	12612.7	12025	0.15	12545.7	12355.8	13191.4	12442.7	11740.2	10316	0.15	13193.1	12517.9	12653.6	12867.3	12491.8	11740.2	0.15	0.104556	0.107374	0.110262	0.131419	0.168063	0.177737	0.15	0	0.00281786	0.00570597	0.0268626	0.0635073	0.0731808
0.16	13960	13060.5	12811.5	13447.5	13556	13322	0.16	13988	12987.3	12772	13578.7	13017.3	12406	0.16	12962.9	12758.8	13622.4	12837.8	12100.7	10574	0.16	13637	12935.6	13068.6	13288	12891.3	12100.7	0.16	0.116578	0.119766	0.122662	0.145818	0.185872	0.197357	0.16	0	0.00318792	0.00608419	0.0292405	0.0692938	0.0807794
0.17	14314	13371	13109	13775	13882	13635	0.17	14341.3	13294.3	13060.3	13904.3	13309.3	12663.3	0.17	13268.8	13044.1	13947.4	13118.4	12339.4	10720	0.17	13974.7	13236.5	13372.3	13599.3	13176.9	12339.4	0.17	0.125724	0.128695	0.131733	0.156473	0.198601	0.210353	0.17	0	0.00297123	0.00600956	0.0307496	0.072877	0.0846292
0.18	14699	13724.5	13443	14146.5	14235.5	14000	0.18	14719.3	13640.3	13390	14277	13637.3	12975	0.18	13612.3	13372.3	14320.5	13437.9	12633.3	10925	0.18	14343.5	13579.1	13717.8	13953.8	13502.1	12633.3	0.18	0.135712	0.13886	0.142058	0.16861	0.213092	0.226348	0.18	0	0.00314781	0.00634554	0.0328975	0.0773799	0.090636
0.19	15074	14061	13773.5	14490.5	14573.5	14343	0.19	15097.3	13970	13711.3	14615.7	13947.7	13264.3	0.19	13939.7	13690.6	14657.4	13739.1	12904.8	11107	0.19	14703.7	13907.2	14047.4	14281.7	13808.6	12904.8	0.19	0.145465	0.148597	0.151904	0.179834	0.226757	0.241122	0.19	0	0.00313204	0.00643921	0.0343696	0.0812923	0.095657
0.2	15455	14403	14107	14841.5	14909.5	14675	0.2	15475.3	14307.7	14042	14962.3	14254.3	13548.7	0.2	14275.9	14020.3	15002.6	14035.9	13173.2	11296	0.2	15068.7	14243.7	14383.9	14613.3	14112.4	13173.2	0.2	0.155351	0.15858	0.161956	0.191182	0.240293	0.255732	0.2	0	0.00322909	0.0066048	0.0358307	0.084942	0.100381
0.21	15813.5	14708.5	14419.5	15180.5	15238	14996.5	0.21	15836.3	14607.7	14344.3	15298	14560	13820	0.21	14574.1	14319.3	15337.2	14334	13427.8	11467	0.21	15408	14545.1	14700.3	14937.5	14408.6	13427.8	0.21	0.164538	0.167526	0.171411	0.202281	0.253498	0.26959	0.21	0	0.00298826	0.00687295	0.0377429	0.08896	0.105052
0.22	16170	15036	14712.5	15510	15538	15309.5	0.22	16188.7	14926.7	14629.3	15621	14835	14087	0.22	14890.2	14601.6	15658	14600.7	13679.5	11642	0.22	15749.6	14854.8	14999.9	15243.9	14684.2	13679.5	0.22	0.17379	0.176713	0.180362	0.212768	0.265779	0.283287	0.22	0	0.00292245	0.00657145	0.0389778	0.091989	0.109496
0.23	16505.5	15333	15001.5	15826.5	15840	15601.5	0.23	16526.3	15220.7	14911.3	15933.3	15107.7	14333.3	0.23	15183.2	14881.3	15968.9	14863.6	13910.6	11797	0.23	16071.7	15145	15293.9	15541.1	14952.8	13910.6	0.23	0.182512	0.185324	0.189145	0.222943	0.277751	0.295865	0.23	0	0.00281242	0.00663284	0.0404306	0.0952387	0.113353
0.24	16831.5	15628.5	15282	16136	16126.5	15876.5	0.24	16850.3	15510.7	15186.7	16237.3	15370.7	14566	0.24	15471.4	15154.9	16271.1	15118.7	14129.2	11945	0.24	16384.4	15431.4	15579.9	15830.7	15208.8	14129.2	0.24	0.190981	0.193822	0.197689	0.232854	0.289162	0.30776	0.24	0	0.00284085	0.00670853	0.0418732	0.0981808	0.116779
0.25	17147.5	15912	15566.5	16430	16398.5	16141.5	0.25	17164	15789.7	15461	16528.3	15623.3	14791.3	0.25	15748.9	15425.8	16561.1	15364.9	14341.3	12091	0.25	16686.8	15709.2	15862.9	16107.8	15454.4	14341.3	0.25	0.19917	0.202065	0.206143	0.242338	0.300108	0.319305	0.25	0	0.00289526	0.00697278	0.0431683	0.100938	0.120135
0.26	17506.5	16248	15889	16771.5	16709.5	16471	0.26	17519	16122.7	15782.3	16863	15907.7	15083	0.26	16080.9	15746.8	16893.5	15640.4	14620.3	12307	0.26	17035.5	16039.1	16188.3	16425	15745.8	14620.3	0.26	0.208612	0.211856	0.215864	0.253196	0.313099	0.334492	0.26	0	0.00324432	0.00725239	0.0445838	0.104487	0.12588
0.27	17754.5	16458.5	16085.5	16990.5	16910.5	16657	0.27	17770.3	16325.3	15965.7	17075	16091	15230	0.27	16280.9	15925.7	17103.2	15817.8	14754.3	12376	0.27	17268.6	16236.5	16384.8	16627.8	15918.6	14754.3	0.27	0.214925	0.217713	0.221735	0.260138	0.320799	0.341785	0.27	0	0.00278737	0.00680964	0.0452127	0.105874	0.12686
0.28	18054	16719	16335	17266.5	17152	16892.5	0.28	18067.3	16584	16212.3	17346.3	16312	15430.3	0.28	16539	16171.4	17372.9	16032	14942.9	12506	0.28	17553.4	16491.5	16640.1	16881.6	16135.6	14942.9	0.28	0.222639	0.225278	0.229363	0.268827	0.330473	0.352051	0.28	0	0.00263863	0.00672334	0.0461872	0.107833	0.129411
0.29	18346.5	16977.5	16573.5	17535.5	17391.5	17131.5	0.29	18354.7	16838.3	16442.7	17608.3	16530.3	15633	0.29	16791.9	16399.1	17632.6	16243.3	15133.5	12636	0.29	17831	16738.3	16882.9	17129	16351.8	15133.5	0.29	0.230157	0.232602	0.236618	0.277296	0.340106	0.362422	0.29	0	0.0024447	0.00646073	0.0471391	0.109949	0.132265
0.3	18617.5	17216.5	16820	17775	17609	17345.5	0.3	18628.7	17072.7	16680	17842	16730.3	15815.3	0.3	17024.7	16633.3	17864.3	16437.4	15305.3	12755	0.3	18090.3	16974.2	17121.4	17351.5	16548.2	15305.3	0.3	0.237178	0.2396	0.243744	0.28491	0.348861	0.371771	0.3	0	0.00242251	0.0065657	0.0477322	0.111683	0.134593
0.4	20932	19286.5	18824	19933	19430	19058.5	0.4	20935.7	19114.3	18615.3	19939.3	18385.3	17277	0.4	19056.9	18545.8	19941.4	18037.1	16683.2	13714	0.4	20308.2	18982.2	19126.9	19303.1	18166.2	16683.2	0.4	0.297241	0.299183	0.303659	0.351715	0.420974	0.446764	0.4	0	0.0019424	0.00641824	0.0544739	0.123733	0.149523
0.5	22656	20809	20343	21539	20677.5	20200	0.5	22649.7	20626	20083	21484.7	19520.3	18266.7	0.5	20565	19996.3	21466.6	19134.6	17622.2	14400	0.5	21956.9	20477.1	20630.9	20719.4	19273.4	17622.2	0.5	0.341889	0.343541	0.34859	0.400193	0.470322	0.497873	0.5	0	0.00165167	0.00670142	0.0583044	0.128433	0.155984
0.6	23981.5	21987.5	21497.5	22762	21563.5	20980.5	0.6	23975.3	21798.3	21191.7	22654.7	20323.7	18943	0.6	21735.3	21089.7	22618.9	19910.4	18263.8	14868	0.6	23230.7	21625.2	21769.4	21775.7	20050.3	18263.8	0.6	0.376385	0.377606	0.382604	0.436349	0.504953	0.532793	0.6	0	0.00122147	0.00621902	0.0599636	0.128568	0.156408
0.7	25018	22918.5	22439	23718.5	22227.5	21533.5	0.7	25007.3	22727.7	22097.7	23567.7	20927.3	19430.7	0.7	22664.1	21983.9	23517.4	20493.9	18729.7	15225	0.7	24229.8	22543.4	22684.7	22593.4	20628.2	18729.7	0.7	0.403441	0.404851	0.40995	0.464338	0.530708	0.55815	0.7	0	0.00140914	0.00650906	0.0608962	0.127267	0.154708
0.8	25848	23677	23186.5	24485	22745	21959	0.8	25839.3	23487.3	22811	24299.3	21397	19804.7	0.8	23424.1	22685.8	24237.4	20947.7	19086.6	15496	0.8	25037.1	23283.4	23411.6	23244	21076.2	19086.6	0.8	0.425305	0.426809	0.431669	0.486608	0.550676	0.57757	0.8	0	0.00150383	0.00636388	0.0613031	0.12537	0.152265
0.9	26511	24274.5	23808.5	25110	23156.5	22277	0.9	26502.7	24083.3	23411	24890.3	21778	20088.7	0.9	24019.6	23278.5	24817.1	21318.5	19359.2	15712	0.9	25677.8	23878.8	24012.2	23772.9	21431.2	19359.2	0.9	0.442654	0.444476	0.449611	0.504714	0.566501	0.592411	0.9	0	0.00182199	0.00695766	0.0620603	0.123847	0.149757
1	27055.5	24805	24317	25616.5	23482.5	22536.5	1	27042	24619.7	23896.3	25369.3	22076.3	20320.3	1	24557.9	23756.1	25286.9	21607.6	19581.6	15888	1	26218.5	24393.6	24500.1	24197.8	21713.5	19581.6	1	0.457296	0.459751	0.464187	0.519257	0.57908	0.604514	1	0	0.00245492	0.00689101	0.0619606	0.121784	0.147218
1.1	27488	25237.5	24734	26037	23750	22743	1.1	27474.3	25050.3	24293.7	25761.3	22324.3	20507.3	1.1	24987.9	24146.9	25669.4	21849.1	19762.1	16036	1.1	26650.1	24811.6	24899	24549.1	21945.5	19762.1	1.1	0.468985	0.472154	0.476106	0.531283	0.589421	0.614338	1.1	0	0.00316842	0.0071209	0.0622976	0.120435	0.145353
1.2	27838.5	25593.5	25079.5	26386	23979	22906.5	1.2	27823	25405.3	24613	26087	22539.7	20658.3	1.2	25342.6	24457.5	25987.3	22059.9	19908.9	16162	1.2	27001.4	25152.1	25226.6	24844.3	22142.5	19908.9	1.2	0.478498	0.482258	0.485893	0.541386	0.598203	0.62233	1.2	0	0.00375998	0.00739454	0.0628875	0.119705	0.143831
1.3	28110.5	25894.5	25332	26671	24156.5	23039	1.3	28091.3	25709	24850	26350.7	22714.3	20780.3	1.3	25647.2	24689.3	26243.9	22233.6	20027.4	16263	1.3	27283	25430.9	25475.3	25085.1	22299.4	20027.4	1.3	0.486125	0.490532	0.493322	0.549628	0.605196	0.628779	1.3	0	0.00440679	0.00719743	0.063503	0.119071	0.142654
1.4	28330.5	26148.5	25563	26893.5	24296.5	23128	1.4	28307.3	25965	25064.3	26551.3	22853.3	20866.7	1.4	25903.8	24898.1	26437.3	22372.3	20112.9	16344	1.4	27513.9	25670.5	25688.2	25272.4	22420.9	20112.9	1.4	0.492378	0.497641	0.499683	0.556039	0.610611	0.63343	1.4	0	0.00526334	0.00730554	0.0636608	0.118233	0.141052
1.5	28491.5	26362.5	25720	27061.5	24414.5	23199	1.5	28468.3	26175.7	25203	26697.7	22973.3	20933	1.5	26113.4	25030.7	26576.4	22492.9	20177.7	16401	1.5	27691.1	25856.3	25833.1	25417.4	22521.8	20177.7	1.5	0.497176	0.503152	0.504013	0.561002	0.615109	0.636955	1.5	0	0.00597634	0.00683699	0.0638257	0.117933	0.139779
1.6	28621.5	26540	25843.5	27189	24499.5	23258.5	1.6	28595.3	26354.3	25315	26807.7	23066.7	20999	1.6	26292.4	25138.8	26680.6	22589.1	20245.8	16480	1.6	27836.4	26011.1	25946.4	25528.6	22604	20245.8	1.6	0.501112	0.507745	0.507396	0.564808	0.618771	0.640665	1.6	0	0.00663267	0.00628334	0.0636959	0.117659	0.139553
1.7	28689	26674.5	25939.5	27283	24563.5	23297.5	1.7	28663.3	26484	25400	26888	23137	21041	1.7	26420.5	25220.2	26756.3	22661.5	20288.8	16528	1.7	27924.3	26126.2	26031.9	25610.8	22663.1	20288.8	1.7	0.503491	0.511162	0.509953	0.567624	0.621406	0.643006	1.7	0	0.00767081	0.00646139	0.0641325	0.117914	0.139514
1.8	28747.5	26784.5	25996.5	27362	24612	23303	1.8	28720.3	26595.3	25447	26947.3	23197.3	21057	1.8	26532.3	25263.8	26809.1	22725.8	20308.3	16565	1.8	28000	26214.6	26084.2	25678.4	22705.9	20308.3	1.8	0.505543	0.513783	0.511514	0.569936	0.623312	0.644067	1.8	0	0.00824023	0.00597105	0.0643926	0.117769	0.138524
1.9	28780	26864.5	26029	27397	24631.5	23311.5	1.9	28755	26673.7	25470.3	26974	23232	21076.7	1.9	26610.1	25284.1	26833	22765.5	20331.7	16607	1.9	28048.4	26274.1	26110.8	25712.2	22731.7	20331.7	1.9	0.506851	0.51555	0.512308	0.571093	0.624465	0.64534	1.9	0	0.00869841	0.00545656	0.064241	0.117613	0.138488
2	28806	26929.5	26053	27416	24650.5	23298.5	2	28784.7	26739	25490.7	26981.3	23264.3	21076.7	2	26675.5	25303.2	26836.4	22802.3	20336.1	16633	2	28088.7	26323.9	26126.7	25733.2	22750.3	20336.1	2	0.507945	0.517028	0.512784	0.571813	0.625292	0.645576	2	0	0.00908326	0.00483909	0.0638679	0.117347	0.137631
2.1	28798	26967	26074	27421	24655	23281.5	2.1	28776	26775.7	25506	26977	23284	21069	2.1	26711.9	25316.7	26829	22827	20331.5	16644	2.1	28095.3	26353.1	26136.3	25741.7	22756.8	20331.5	2.1	0.508123	0.517895	0.513072	0.572102	0.625583	0.645328	2.1	0	0.00977177	0.00494876	0.0639795	0.11746	0.137205
2.2	28805.5	26991	26070	27411	24644	23253	2.2	28790	26799.3	25500.7	26955.3	23286.7	21055.3	2.2	26735.4	25310.9	26803.4	22834.2	20322.8	16660	2.2	28110.3	26367.1	26124.7	25733.5	22751.1	20322.8	2.2	0.508529	0.518309	0.512724	0.571823	0.62533	0.644853	2.2	0	0.00977936	0.0041946	0.0632939	0.1168	0.136323
2.3	28793	27004.5	26051	27406.5	24649.5	23233.5	2.3	28781	26817.7	25482	26945.3	23310	21043	2.3	26755.4	25292.3	26791.6	22863.5	20312.8	16662	2.3	28109.8	26371.5	26108.2	25738.4	22757.4	20312.8	2.3	0.508515	0.51844	0.512231	0.571992	0.62561	0.644312	2.3	0	0.00992473	0.00371568	0.0634765	0.117095	0.135796
2.4	28786.5	27010	26047	27387	24638.5	23203.5	2.4	28777.7	26819	25476.7	26921.3	23312.3	21033.7	2.4	26755.3	25286.6	26766.1	22870.3	20310.4	16694	2.4	28106.5	26371.9	26096.6	25726.2	22753.7	20310.4	2.4	0.508426	0.518451	0.511884	0.571573	0.625445	0.644179	2.4	0	0.0100244	0.00345806	0.0631468	0.117019	0.135753
2.5	28771.5	27014	26031	27350.5	24626.5	23177.5	2.5	28770.3	26822.7	25467.7	26874.3	23314.7	21018	2.5	26758.9	25279.9	26715.6	22877.4	20298.2	16699	2.5	28100.2	26372.2	26071.4	25700.7	22746.4	20298.2	2.5	0.508257	0.518461	0.511132	0.570701	0.62512	0.643513	2.5	0	0.0102038	0.00287569	0.0624447	0.116863	0.135257
2.6	28775	27003	26020	27334.5	24620.5	23158.5	2.6	28779	26812.7	25459.7	26862.7	23323.7	21013	2.6	26749.2	25272.9	26705.4	22891.4	20297.8	16722	2.6	28101.1	26362.9	26061.7	25696.2	22747.3	20297.8	2.6	0.508279	0.518184	0.510841	0.570545	0.62516	0.643495	2.6	0	0.00990433	0.00256211	0.0622662	0.11688	0.135216
2.7	28774	26998.5	26006.5	27307	24603.5	23125	2.7	28783.7	26811	25447.7	26827.7	23319.7	20990.3	2.7	26748.5	25261.4	26667.9	22891.7	20278.8	16721	2.7	28102.1	26357	26040.7	25675.5	22734	20278.8	2.7	0.508306	0.518009	0.510214	0.569836	0.624565	0.642458	2.7	0	0.00970301	0.00190814	0.0615303	0.116259	0.134152
2.8	28779	26986.5	26012.5	27280.5	24590.5	23102	2.8	28795.3	26805.7	25461.3	26800.7	23318.3	20976.7	2.8	26745.4	25277.6	26640.7	22894.3	20268.2	16726	2.8	28106.6	26356.6	26038.2	25658.5	22725.7	20268.2	2.8	0.508428	0.517998	0.510139	0.569255	0.624195	0.641884	2.8	0	0.00956966	0.00171108	0.0608267	0.115767	0.133456
2.9	28800	26977	25999	27250	24578.5	23074	2.9	28825.7	26798.3	25457.7	26766	23314.7	20961.7	2.9	26738.8	25277.2	26604.7	22893.4	20257.6	16737	2.9	28121.5	26350.9	26020.4	25636.5	22716.9	20257.6	2.9	0.508832	0.517828	0.509609	0.568501	0.623804	0.641303	2.9	0	0.00899561	0.000777352	0.0596693	0.114972	0.132471
3	28808	26975.5	26006.5	27238.5	24572	23057.5	3	28841.3	26801.7	25470	26754	23320.3	20953	3	26743.7	25291.2	26592.5	22903.1	20251.5	16744	3	28131	26356.1	26023	25631.9	22714.6	20251.5	3	0.50909	0.517984	0.509686	0.568344	0.623701	0.640974	3	0	0.00889339	0.00059543	0.0592538	0.114611	0.131883
4	29324.5	26998	26304	27318.5	24681	23061	4	29424.3	26869.3	25874.3	26843	23476.3	21004.3	4	26826.4	25731.1	26684.5	23074.8	20318.8	16891	4	28525.1	26532.8	26287.6	25745.4	22825.4	20318.8	4	0.519762	0.523227	0.517591	0.572231	0.628638	0.644635	4	0	0.00346469	-0.00217097	0.0524689	0.108876	0.124873
5	30307.5	27377.5	27029.5	27838.5	25102	23387.5	5	30464.3	27305.7	26690	27375	23873	21301.3	5	27281.7	26576.8	27220.5	23463.3	20605.9	17129	5	29351.2	27086.7	26980	26225.6	23193.6	20605.9	5	0.542133	0.539661	0.538277	0.588667	0.645052	0.660265	5	0	-0.00247267	-0.0038566	0.0465341	0.102919	0.118131
6	31452	28042.5	27966	28620	25669	23908.5	6	31633.3	28026.7	27690	28158	24380	21746.3	6	28021.4	27598	28004	23950.3	21025.6	17422	6	30368.9	27889.1	27886.7	26909.4	23691.5	21025.6	6	0.569694	0.563469	0.565364	0.612075	0.667243	0.683105	6	0	-0.00622489	-0.00433	0.0423805	0.097549	0.113411
7	32546.5	28796	28872.5	29443.5	26267	24472.5	7	32741.7	28824.7	28625.3	28960.7	24906.3	22212.3	7	28834.2	28542.9	28799.7	24452.8	21458.9	17692	7	31374.1	28721.2	28765.9	27619	24210.8	21458.9	7	0.596917	0.588161	0.591631	0.636362	0.690385	0.70669	7	0	-0.00875557	-0.00528592	0.0394452	0.0934687	0.109773
8	33531.5	29549.5	29695	30243	26819	25037	8	33737.7	29612	29461.3	29731.7	25390.3	22677.7	8	29632.8	29383.4	29561.2	24914.1	21891.2	17959	8	32300.7	29515	29572.5	28296.3	24700.2	21891.2	8	0.622008	0.611714	0.615731	0.659545	0.712199	0.730217	8	0	-0.0102939	-0.00627753	0.0375366	0.0901912	0.108209
9	34384.5	30266	30434.5	30930	27315.5	25560.5	9	34601.3	30352.7	30205.3	30385	25823.7	23098.3	9	30381.6	30128.9	30203.3	25326.4	22277.6	18174	9	33122.5	30249.2	30281.1	28880.5	25138.9	22277.6	9	0.644263	0.6335	0.636899	0.679542	0.731754	0.751247	9	0	-0.0107629	-0.00736437	0.0352786	0.0874911	0.106983
10	35133	30892.5	31081	31556.5	27743.5	26038	10	35363	30987.3	30859.7	30984.3	26198.7	23482	10	31018.9	30785.9	30793.6	25683.7	22630	18370	10	33838.3	30888.6	30911.4	29408.2	25524.1	22630	10	0.663649	0.652472	0.655732	0.697606	0.74892	0.770426	10	0	-0.0111773	-0.00791743	0.0339564	0.0852706	0.106776
11	35818	31453.5	31688.5	32101.5	28119.5	26459	11	36063.7	31560.7	31477	31501.3	26520.7	23818	11	31596.4	31406.5	31301.3	25987.7	22937.7	18536	11	34492.7	31473.6	31488.9	29863.5	25859.3	22937.7	11	0.68137	0.66983	0.672985	0.713191	0.763861	0.787171	11	0	-0.0115406	-0.00838506	0.0318213	0.0824907	0.1058
12	36440	31968	32263	32629.5	28473	26831	12	36704	32085.3	32067	32003.7	26829.7	24114.3	12	32124.4	32001.7	31795.1	26281.9	23208.8	18681	12	35089.5	32018.3	32041.7	30305	26170.5	23208.8	12	0.697532	0.685994	0.689499	0.728304	0.777731	0.801926	12	0	-0.0115377	-0.00803269	0.0307718	0.0801995	0.104394
13	37021.5	32439.5	32795.5	33108	28775.5	27167	13	37299.3	32563	32618	32468.3	27092.7	24385.3	13	32604.2	32558.8	32255.1	26531.7	23458.1	18822	13	35641.7	32520.4	32556.2	30702.7	26442.1	23458.1	13	0.712486	0.700893	0.704871	0.741916	0.789837	0.815496	13	0	-0.0115926	-0.00761469	0.02943	0.0773516	0.103011
14	37554	32863	33336	33562.5	29055	27469	14	37850	32995.3	33170	32911	27329	24627.7	14	33039.4	33114.7	32693.8	26753.7	23680.6	18945	14	36147.8	32991	33066.6	31075.7	26688.2	23680.6	14	0.726193	0.714855	0.72012	0.754685	0.800806	0.827603	14	0	-0.0113371	-0.00607278	0.0284919	0.0746131	0.10141
15	38061.5	33267.5	33835.5	33997.5	29327.5	27734.5	15	38361.7	33411	33685.3	33333.3	27558.3	24841	15	33458.8	33635.3	33111.9	26968.6	23876.5	19054	15	36627.3	33437.9	33544.3	31433.1	26920.8	23876.5	15	0.739178	0.728117	0.73439	0.766919	0.811173	0.838267	15	0	-0.0110617	-0.00478842	0.0277407	0.0719941	0.099089
16	38507.5	33649.5	34313	34414	29582.5	27982.5	16	38812.7	33802.3	34165.3	33743	27776.7	25043.7	16	33853.3	34116.1	33519.3	27174.7	24064.1	19166	16	37057.8	33856	33999.2	31777.2	27141.1	24064.1	16	0.750836	0.740521	0.747982	0.778697	0.820991	0.848475	16	0	-0.0103149	-0.00285384	0.0278609	0.070155	0.0976391
17	38924	34016	34768	34816	29800.5	28189	17	39230.3	34179	34628.7	34141.7	27955.3	25208.7	17	34233.3	34582.2	33916.9	27340.3	24215.2	19248	17	37462.6	34259.1	34437.9	32099.3	27323.7	24215.2	17	0.761797	0.752482	0.761087	0.789722	0.82913	0.856703	17	0	-0.00931498	-0.000710148	0.0279246	0.0673333	0.0949057
18	39270	34362.5	35173.5	35172.5	30006.5	28380.5	18	39572.7	34532	35032.7	34490	28129	25361.7	18	34588.5	34985.7	34262.5	27503.2	24355.4	19324	18	37810.4	34626.7	34822.9	32388.6	27497	24355.4	18	0.771217	0.763392	0.77259	0.799622	0.836853	0.864331	18	0	-0.00782515	0.00137352	0.0284055	0.0656368	0.0931147
19	39581	34684	35559	35522	30189.5	28550.5	19	39877	34866.3	35415	34838	28283.7	25499.3	19	34927.1	35367	34610	27648.4	24482.3	19397	19	38128.4	34972.4	35194.7	32669.5	27651.8	24482.3	19	0.779828	0.773649	0.783697	0.809238	0.843755	0.871237	19	0	-0.0061786	0.00386948	0.0294096	0.0639274	0.0914095
20	39878	34990.5	35909.5	35829.5	30374.5	28710	20	40170.7	35179	35759.7	35147.7	28443	25634.3	20	35241.8	35709.7	34920.4	27799.2	24609.1	19483	20	38430.2	35293.1	35529.9	32925.4	27808.9	24609.1	20	0.788001	0.783163	0.793711	0.818	0.850755	0.87814	20	0	-0.00483773	0.00571051	0.0299988	0.0627545	0.0901396
21	40106	35266.5	36208.5	36125.5	30525	28837	21	40391.7	35460.7	36052.7	35439.7	28570.7	25738.3	21	35525.4	36000.7	35211.1	27919.2	24705.4	19541	21	38674.4	35576	35824.1	33161.5	27933.7	24705.4	21	0.794614	0.791557	0.802501	0.826078	0.856319	0.883383	21	0	-0.00305656	0.0078879	0.0314649	0.0617056	0.0887699
22	40309	35515.5	36490.5	36382.5	30658.5	28949.5	22	40586	35719.3	36322.3	35695.7	28685.3	25830	22	35787.3	36266.3	35466.7	28027.6	24790.2	19591	22	38894.1	35833.7	36093.2	33368.6	28044.7	24790.2	22	0.800564	0.799205	0.810541	0.833168	0.861265	0.887995	22	0	-0.0013596	0.00997705	0.032604	0.0607005	0.0874302
23	40492.5	35749.5	36738	36621.5	30777	29060	23	40763	35955.7	36560.3	35936	28784.7	25920.3	23	36024.4	36501.1	35707.5	28120.6	24873.8	19641	23	39093.3	36068.8	36335.3	33559.4	28145.1	24873.8	23	0.805959	0.806179	0.817774	0.839698	0.865743	0.892545	23	0	0.000220393	0.0118152	0.033739	0.0597844	0.0865862
24	40643	35955	36953.5	36827.5	30884.5	29156	24	40909.7	36165.7	36765.7	36145	28880.3	26006	24	36235.9	36703.1	35917.5	28212.3	24956	19706	24	39262.9	36274.6	36545.6	33728.3	28240.3	24956	24	0.810551	0.812286	0.824056	0.84548	0.869983	0.89702	24	0	0.00173565	0.0135057	0.0349289	0.0594327	0.0864694
25	40770	36152.5	37148.5	37002.5	30977.5	29220	25	41030.7	36364.3	36956.3	36320.7	28965	26060.3	25	36434.9	36892.3	36093.4	28294.2	25007.1	19741	25	39411.9	36469.7	36732.7	33872.4	28316.5	25007.1	25	0.814586	0.818076	0.829649	0.850415	0.873382	0.899802	25	0	0.00349002	0.0150624	0.0358287	0.0587961	0.0852157
26	40878.5	36308	37318.5	37162	31065.5	29298.5	26	41135.3	36524.3	37113	36481.3	29041	26125.3	26	36596.4	37044.5	36254.4	28366.2	25067.6	19779	26	39536.8	36625.6	36895.3	34003.2	28391.4	25067.6	26	0.817968	0.822702	0.834506	0.85489	0.876718	0.903095	26	0	0.00473403	0.0165374	0.0369212	0.0587493	0.0851263
27	40977.5	36447	37470.5	37309.5	31148	29355.5	27	41232	36669	37259	36631.7	29122.7	26177.3	27	36743	37188.5	36405.7	28447.6	25117.9	19821	27	39650.8	36768.2	37045.1	34129.6	28462.9	25117.9	27	0.821058	0.826932	0.83898	0.859216	0.879905	0.905834	27	0	0.00587473	0.0179223	0.0381588	0.0588469	0.0847765
28	41051.5	36587.5	37597.5	37434.5	31211.5	29411	28	41302	36813.7	37373.3	36754.7	29176.7	26222.3	28	36889.1	37298.6	36528.1	28498.4	25159.4	19845	28	39747.5	36899.9	37166.3	34229.2	28515.9	25159.4	28	0.823676	0.830842	0.842602	0.862626	0.882267	0.908093	28	0	0.007166	0.0189256	0.0389501	0.0585908	0.0844169
29	41131	36702.5	37711.5	37548	31258.5	29467	29	41380.7	36933.7	37486	36875.3	29223.7	26275	29	37010.7	37410.8	36651.1	28545.4	25211	19891	29	39840.8	37015.7	37282.9	34322.9	28564.4	25211	29	0.826202	0.834276	0.846084	0.865834	0.884429	0.910899	29	0	0.00807423	0.0198823	0.0396322	0.0582272	0.0846968
30	41199	36797	37820.5	37653	31319.5	29505.5	30	41448.3	37029	37582	36979.7	29275.3	26309.3	30	37106.3	37502.5	36755.2	28593.9	25243.9	19917	30	39917.9	37109.5	37385.9	34408.9	28612.9	25243.9	30	0.82829	0.83706	0.849163	0.868777	0.886593	0.912692	30	0	0.00877074	0.0208729	0.0404869	0.0583028	0.0844021
40	41652	37348.5	38453.5	38241	31633	29767	40	41925	37604.3	38189.3	37594	29586	26546	40	37689.6	38101.3	37378.3	28903.7	25472.3	20104	40	40422.2	37684.7	38007.1	34912.9	28897.1	25472.3	40	0.841947	0.854128	0.86772	0.886029	0.899259	0.925122	40	0	0.012181	0.025773	0.0440819	0.0573118	0.083175
50	42112.5	37571.5	38839.5	38562.5	31841	29891	50	42453.7	37848	38580	37938.7	29797.7	26667.3	50	37940.2	38493.5	37730.7	29116.6	25592.8	20220	50	40835.4	37971	38383.4	35205.9	29077.1	25592.8	50	0.853138	0.862623	0.878964	0.896059	0.907283	0.931677	50	0	0.00948508	0.0258259	0.0429208	0.0541452	0.0785393
60	42674	37756.5	39209.5	38845	32050	29986.5	60	43102	38050	38963	38225	29985.3	26766	60	38147.8	38880.8	38018.3	29297.1	25692.5	20325	60	41307.9	38229.1	38730.3	35455.7	29242.6	25692.5	60	0.865934	0.870282	0.889327	0.904609	0.914658	0.937105	60	0	0.00434807	0.0233932	0.0386755	0.0487243	0.0711711
70	43321	38007	39576	39148	32278	30092.5	70	43839	38320	39357.3	38524	30175.3	26860.7	70	38424.3	39284.4	38316	29474.4	25783.4	20397	70	41861.4	38537.1	39083.1	35715.5	29412.2	25783.4	70	0.880923	0.879422	0.899868	0.913501	0.922219	0.942052	70	0	-0.00150109	0.0189451	0.0325783	0.0412954	0.0611285
80	44006.5	38325.5	39972	39440	32529.5	30210.5	80	44601	38649.7	39782	38809.7	30382	26969.7	80	38757.7	39718.7	38599.6	29666.2	25889.4	20488	80	42455.1	38897.9	39451.2	35971.9	29600.3	25889.4	80	0.896999	0.890128	0.910865	0.92228	0.9306	0.947821	80	0	-0.00687152	0.0138656	0.0252808	0.0336011	0.0508216
90	44671.5	38705	40358	39764.5	32785	30308.5	90	45323.7	39050.3	40186	39111.7	30583.3	27052.3	90	39165.4	40128.7	38894.1	29849.4	25966.9	20540	90	43053.5	39294.7	39812.7	36241.9	29778.4	25966.9	90	0.913206	0.901899	0.921665	0.931519	0.93854	0.952042	90	0	-0.0113068	0.00845877	0.0183133	0.0253335	0.0388357
100	45272.5	39120.5	40770.5	40087	33031	30433.5	100	45954.3	39478.3	40616	39414	30783.3	27155.7	100	39597.6	40564.5	39189.7	30034.1	26063.1	20600	100	43608.1	39721.1	40192.1	36511.7	29959.1	26063.1	100	0.928225	0.914553	0.932999	0.940756	0.946594	0.957273	100	0	-0.0136727	0.0047734	0.0125302	0.0183682	0.0290472
110	45806	39537.5	41159	40379.5	33266	30549	110	46485	39905.3	41010	39684.7	30979.3	27253.3	110	40027.9	40960.3	39453.1	30217.1	26154.8	20662	110	44106.3	40134.4	40540.7	36760.4	30133.4	26154.8	110	0.941716	0.926816	0.943414	0.949269	0.95436	0.962265	110	0	-0.0149006	0.0016982	0.007553	0.0126434	0.0205484
120	46263	39946.5	41522.5	40670.5	33472.5	30660	120	46929	40324.3	41362	39953.7	31154.7	27347.7	120	40450.3	41308.5	39714.7	30382.1	26243.6	20723	120	44547.4	40526.4	40866.4	37002.1	30290.2	26243.6	120	0.953662	0.938449	0.953146	0.957541	0.961352	0.967097	120	0	-0.0152132	-0.000516257	0.0038788	0.00768952	0.0134345
130	46628.5	40338	41856	40932	33651.5	30754.5	130	47262.7	40721	41684.3	40190.3	31311.7	27417	130	40848.7	41627.1	39943.1	30531.7	26304.5	20742	130	44913.3	40895.4	41161.1	37218	30422.6	26304.5	130	0.96357	0.949396	0.961951	0.964932	0.967249	0.970413	130	0	-0.0141739	-0.00161823	0.00136287	0.00367925	0.00684388
140	46928	40682.5	42154	41159	33793.5	30872.5	140	47529.3	41073	41960.3	40406	31435.3	27519.7	140	41203.2	41895.8	40155	30649.3	26402.1	20814	140	45220.2	41217.1	41423.1	37404.8	30543.6	26402.1	140	0.97188	0.958942	0.969778	0.971325	0.972645	0.975723	140	0	-0.0129386	-0.00210269	-0.000555926	0.000764757	0.00384258
150	47172	40986	42427.5	41346.5	33933.5	30962	150	47737.7	41374	42212.7	40578.7	31569	27593	150	41503.3	42141.1	40322.7	30780.8	26470	20855	150	45471	41500.4	41654.3	37568.7	30657.5	26470	150	0.978673	0.967347	0.976685	0.976935	0.97772	0.979421	150	0	-0.0113264	-0.00198863	-0.00173826	-0.000952776	0.000747715
160	47351.5	41279	42638	41520	34040	31042.5	160	47881	41666.3	42400.7	40738	31671.3	27656.7	160	41795.4	42321.6	40477.3	30881.8	26528.1	20885	160	45676	41755.6	41838.7	37713.3	30746.5	26528.1	160	0.984224	0.974921	0.982193	0.981884	0.981686	0.982581	160	0	-0.00930287	-0.00203149	-0.00234001	-0.00253874	-0.00164365
170	47490.5	41492.5	42800	41657.5	34120.5	31116	170	47987	41876.3	42536.3	40871	31752.3	27718.7	170	42004.3	42448.4	40608.8	30962.9	26586.2	20924	170	45827.3	41939.1	41981.7	37830.5	30819.7	26586.2	170	0.988321	0.980365	0.986467	0.985897	0.984949	0.985746	170	0	-0.00795586	-0.00185432	-0.00242429	-0.00337192	-0.00257463
180	47587.5	41693	42950	41749	34186	31173.5	180	48065.3	42079	42669	40957	31821.7	27767.7	180	42207.7	42575.3	40693	31033.6	26632.4	20956	180	45953.5	42115.8	42104	37913.2	30880	26632.4	180	0.99174	0.985608	0.99012	0.988728	0.987638	0.988259	180	0	-0.00613194	-0.00161988	-0.0030121	-0.00410155	-0.00348068
190	47673	41860	43077.5	41860.5	34255.5	31230	190	48124.3	42242.3	42777	41066	31900	27815	190	42369.8	42676.8	40801.2	31114.8	26676.7	20985	190	46055.7	42259.7	42218.6	38013.8	30944.1	26676.7	190	0.994508	0.989879	0.993542	0.992171	0.990492	0.990669	190	0	-0.00462856	-0.000965203	-0.00233664	-0.00401515	-0.0038386
200	47726.5	41973	43146	41908.5	34309.5	31287.5	200	48162.3	42349	42828.7	41112	31959.3	27862	200	42474.3	42722.9	40846.5	31175.9	26720.2	21011	200	46121.1	42348.3	42273.7	38065.5	30996.3	26720.2	200	0.996277	0.992507	0.995191	0.993941	0.992822	0.993037	200	0	-0.00377016	-0.00108684	-0.00233663	-0.00345489	-0.00324086
210	47748	42073	43221.5	41968	34344	31325	210	48174.7	42447	42890.3	41171.3	32002.3	27893.7	210	42571.7	42779.9	40905.8	31221.8	26749.9	21031	210	46164.8	42433.3	42339.2	38120.4	31032.1	26749.9	210	0.997461	0.99503	0.997147	0.99582	0.994415	0.994654	210	0	-0.00243151	-0.00031456	-0.00164185	-0.00304594	-0.00280724
220	47777	42169	43258.5	42004	34386	31354	220	48196.7	42544.7	42918	41207	32057.3	27919.7	220	42669.9	42804.5	40941.3	31281.1	26774.9	21051	220	46214.5	42506.1	42372.6	38164	31072.7	26774.9	220	0.998808	0.997188	0.998145	0.997314	0.996228	0.996015	220	0	-0.00162016	-0.00066351	-0.00149419	-0.00258043	-0.00279362
230	47790	42214	43277.5	42024	34417	31380	230	48202.3	42583.7	42929.7	41225.7	32094.7	27945.3	230	42706.9	42813.7	40959.6	31320.6	26800.4	21076	230	46233.1	42537.1	42388.9	38190.1	31104	26800.4	230	0.999311	0.99811	0.998632	0.998205	0.997623	0.997406	230	0	-0.00120062	-0.000679146	-0.00110546	-0.00168804	-0.00190524
240	47810.5	42256	43294	42049	34438.5	31400.5	240	48217.7	42624.3	42946	41256.3	32125.3	27960.3	240	42747.1	42830	40992.1	31354.3	26813.6	21080	240	46258.4	42570.1	42410.7	38219.9	31125.8	26813.6	240	0.999997	0.999089	0.999283	0.999225	0.998594	0.998122	240	0	-0.00090854	-0.000714514	-0.000772094	-0.00140394	-0.00187519
250	47792.5	42289.5	43324.5	42065.5	34466	31429	250	48198.7	42660.7	42970.3	41273.3	32158	27993.3	250	42784.4	42852.3	41009.3	31388.7	26848.1	21122	250	46258.5	42600.8	42434.7	38242.5	31157.4	26848.1	250	1	1	1	1	1	1	250	0	0	0	0	0	0

## Sheet: CA+NA
The datas of PF transients of oat leaves in the NaCl treatment with CaCl2 amendment on the day of NaCl stress and on days 3, 6, 9, 12, and 15 of NaCl stress.																												Datas of normalized transients in the NaCl treatment with CaCl2 amendment							Datas of △Vt curves in the NaCl treatment with CaCl2 amendment
																					means
Prompt T.	0d	3d	6d	9d	12d	15d	Prompt T.							Prompt T.	0d	3d	6d	9d	12d	15d	Prompt T.	0d	3d	6d	9d	12d	15d	Prompt T.	0d	3d	6d	9d	12d	15d	Prompt T.	0d	3d	6d	9d	12d	15d
0.01	7616.5	7743.5	7426	7732.5	8011	8260.5	0.01	7616.5	7743.5	7426	7732.5	8011	8260.5	0.01	7620	7798	7387.33	7786	7879.33	8164.67	0.01	7617.67	7761.67	7413.11	7750.33	7967.11	8228.56	0.01							0.01
0.02	8200.5	8291.5	7960.5	8295	8630.5	8958.5	0.02	8200.5	8291.5	7960.5	8295	8630.5	8958.5	0.02	8203	8352.67	7925	8362.67	8502	8879.33	0.02	8201.33	8311.89	7948.67	8317.56	8587.67	8932.11	0.02							0.02
0.03	8463	8522	8176	8547.5	8926.5	9327.5	0.03	8463	8522	8176	8547.5	8926.5	9327.5	0.03	8469	8582.67	8139	8628.67	8810	9267.33	0.03	8465	8542.22	8163.67	8574.56	8887.67	9307.44	0.03							0.03
0.04	8741.5	8759.5	8408	8809.5	9241.5	9734	0.04	8741.5	8759.5	8408	8809.5	9241.5	9734	0.04	8752.33	8823	8366.67	8906	9137.33	9695	0.04	8745.11	8780.67	8394.22	8841.67	9206.78	9721	0.04							0.04
0.05	9047.5	9020	8666	9102.5	9579.5	10161.5	0.05	9047.5	9020	8666	9102.5	9579.5	10161.5	0.05	9061.67	9084.67	8626	9212.67	9492.67	10140.3	0.05	9052.22	9041.56	8652.67	9139.22	9550.56	10154.4	0.05	0	0	0	0	0	0	0.05	0	0	0	0	0	0
0.06	9382	9301	8938	9412	9948.5	10615	0.06	9382	9301	8938	9412	9948.5	10615	0.06	9396.67	9368.67	8895.33	9540	9881.33	10615.3	0.06	9386.89	9323.56	8923.78	9454.67	9926.11	10615.1	0.06	0.00907355	0.0074364	0.00763557	0.00912703	0.0117055	0.0169101	0.06	0	-0.00163714	-0.00143798	5.34863e-05	0.002632	0.00783655
0.07	9786.5	9650.5	9271.5	9804	10385	11139.5	0.07	9786.5	9650.5	9271.5	9804	10385	11139.5	0.07	9806	9722.67	9227.33	9952.67	10332.7	11156.7	0.07	9793	9674.56	9256.78	9853.56	10367.6	11145.2	0.07	0.0200841	0.0166924	0.0170142	0.0206684	0.0254648	0.0363693	0.07	0	-0.00339175	-0.00306993	0.000584329	0.00538065	0.0162852
0.08	10104.5	9920.5	9525	10099.5	10752	11579	0.08	10104.5	9920.5	9525	10099.5	10752	11579	0.08	10128	9990.67	9476.67	10263.7	10716.7	11614.7	0.08	10112.3	9943.89	9508.89	10154.2	10740.2	11590.9	0.08	0.0287419	0.0237947	0.0241146	0.0293679	0.0370803	0.0527288	0.08	0	-0.0049472	-0.0046273	0.000625957	0.00833833	0.0239869
0.09	10495.5	10249.5	9836.5	10470	11177	12077.5	0.09	10495.5	10249.5	9836.5	10470	11177	12077.5	0.09	10526	10322	9786	10656.7	11163.3	12124.7	0.09	10505.7	10273.7	9819.67	10532.2	11172.4	12093.2	0.09	0.0394061	0.032491	0.0328674	0.0403049	0.050552	0.0711684	0.09	0	-0.00691501	-0.00653869	0.000898837	0.011146	0.0317623
0.1	10904.5	10596.5	10150.5	10841.5	11600	12572.5	0.1	10904.5	10596.5	10150.5	10841.5	11600	12572.5	0.1	10941	10672.3	10096.7	11044.7	11600	12628.7	0.1	10916.7	10621.8	10132.6	10909.2	11600	12591.2	0.1	0.0505492	0.0416708	0.0416796	0.051213	0.0638783	0.0894489	0.1	0	-0.00887835	-0.0088696	0.0006638	0.0133292	0.0388998
0.11	11309	10954.5	10483.5	11238	12028	13072.5	0.11	11309	10954.5	10483.5	11238	12028	13072.5	0.11	11346.7	11029.3	10427	11462.3	12048	13138.7	0.11	11321.6	10979.4	10464.7	11312.8	12034.7	13094.6	0.11	0.0615266	0.0511026	0.0510331	0.0628894	0.0774263	0.107925	0.11	0	-0.010424	-0.0104934	0.0013628	0.0158997	0.0463986
0.12	11725.5	11310.5	10808	11634.5	12470	13567	0.12	11725.5	11310.5	10808	11634.5	12470	13567	0.12	11769	11384	10748.7	11876.7	12499.7	13638.3	0.12	11740	11335	10788.2	11715.2	12479.9	13590.8	0.12	0.0728715	0.0604786	0.0601458	0.0745337	0.0913033	0.12614	0.12	0	-0.0123929	-0.0127258	0.00166214	0.0184317	0.053269
0.13	12134.5	11674.5	11131.5	12015	12887	14034	0.13	12134.5	11674.5	11131.5	12015	12887	14034	0.13	12182	11749.7	11065	12275	12931.7	14107.3	0.13	12150.3	11699.6	11109.3	12101.7	12901.9	14058.4	0.13	0.0839966	0.0700921	0.0691895	0.085715	0.104456	0.143308	0.13	0	-0.0139045	-0.014807	0.00171844	0.0204598	0.059311
0.14	12530.5	12038	11457	12406.5	13311.5	14502.5	0.14	12530.5	12038	11457	12406.5	13311.5	14502.5	0.14	12580	12111.7	11393.7	12682.3	13365.7	14573	0.14	12547	12062.6	11435.9	12498.4	13329.6	14526	0.14	0.0947511	0.0796645	0.0783866	0.0971953	0.117786	0.160471	0.14	0	-0.0150866	-0.0163644	0.00244426	0.0230351	0.0657194
0.15	12934	12398.5	11774	12787.5	13722	14953.5	0.15	12934	12398.5	11774	12787.5	13722	14953.5	0.15	12989.3	12471	11700.3	13078.7	13785.3	15025	0.15	12952.4	12422.7	11749.4	12884.6	13743.1	14977.3	0.15	0.105744	0.0891607	0.0872176	0.108367	0.130676	0.177038	0.15	0	-0.0165829	-0.0185259	0.00262347	0.0249326	0.0712944
0.16	13374	12819	12151.5	13226	14160.5	15449.5	0.16	13374	12819	12151.5	13226	14160.5	15449.5	0.16	13431.7	12891.3	12076.3	13535	14229.7	15520.3	0.16	13393.2	12843.1	12126.4	13329	14183.6	15473.1	0.16	0.117694	0.100248	0.0978354	0.121227	0.144404	0.195237	0.16	0	-0.0174461	-0.0198586	0.00353252	0.0267102	0.0775429
0.17	13700.5	13112	12406	13537	14510.5	15809.5	0.17	13700.5	13112	12406	13537	14510.5	15809.5	0.17	13761	13181.3	12326.7	13853.3	14584.7	15875	0.17	13720.7	13135.1	12379.6	13642.4	14535.2	15831.3	0.17	0.126572	0.107948	0.104964	0.130296	0.155365	0.208387	0.17	0	-0.0186238	-0.0216077	0.00372395	0.0287934	0.0818148
0.18	14068	13456	12713.5	13906.5	14878	16214	0.18	14068	13456	12713.5	13906.5	14878	16214	0.18	14130.7	13524	12629.3	14238.3	14961	16274.7	0.18	14088.9	13478.7	12685.4	14017.1	14905.7	16234.2	0.18	0.136555	0.117008	0.113579	0.141136	0.166911	0.223176	0.18	0	-0.0195474	-0.022976	0.0045812	0.0303563	0.0866207
0.19	14419	13800	13008.5	14261	15239	16603.5	0.19	14419	13800	13008.5	14261	15239	16603.5	0.19	14487	13864.3	12921.7	14603.3	15325.7	16660.3	0.19	14441.7	13821.4	12979.6	14375.1	15267.9	16622.4	0.19	0.14612	0.126047	0.121862	0.151495	0.178201	0.237427	0.19	0	-0.0200729	-0.0242572	0.00537495	0.0320817	0.0913069
0.2	14772.5	14136	13312	14594	15587.5	16974.5	0.2	14772.5	14136	13312	14594	15587.5	16974.5	0.2	14844.3	14199	13218.3	14947.3	15675.3	17023.7	0.2	14796.4	14157	13280.8	14711.8	15616.8	16990.9	0.2	0.155738	0.134895	0.130346	0.161236	0.189076	0.250951	0.2	0	-0.020843	-0.0253924	0.00549722	0.0333373	0.0952129
0.21	15105.5	14463.5	13586.5	14926.5	15924	17342.5	0.21	15105.5	14463.5	13586.5	14926.5	15924	17342.5	0.21	15177.3	14525.3	13492	15290.7	16016.3	17384	0.21	15129.4	14484.1	13555	15047.9	15954.8	17356.3	0.21	0.164767	0.143521	0.138069	0.170961	0.199611	0.264366	0.21	0	-0.0212454	-0.0266975	0.00619386	0.0348439	0.0995992
0.22	15438.5	14767	13868.5	15261.5	16263.5	17679	0.22	15438.5	14767	13868.5	15261.5	16263.5	17679	0.22	15517	14825.3	13768.7	15634	16359	17711	0.22	15464.7	14786.4	13835.2	15385.7	16295.3	17689.7	0.22	0.173855	0.151494	0.145961	0.180734	0.210225	0.276602	0.22	0	-0.0223614	-0.027894	0.00687848	0.03637	0.102747
0.23	15743.5	15077	14125.5	15576	16574.5	18002	0.23	15743.5	15077	14125.5	15576	16574.5	18002	0.23	15821.7	15134.3	14023.3	15954.3	16670	18026	0.23	15769.6	15096.1	14091.4	15702.1	16606.3	18010	0.23	0.182122	0.15966	0.153178	0.18989	0.219919	0.288361	0.23	0	-0.0224616	-0.0289439	0.00776824	0.0377972	0.106239
0.24	16063	15375	14405	15873.5	16872.5	18323.5	0.24	16063	15375	14405	15873.5	16872.5	18323.5	0.24	16143.7	15429	14299	16258	16969.7	18338.3	0.24	16089.9	15393	14369.7	16001.7	16904.9	18328.4	0.24	0.190807	0.167489	0.161014	0.198557	0.229224	0.30005	0.24	0	-0.0233175	-0.029793	0.00775061	0.0384178	0.109244
0.25	16350.5	15665.5	14652.5	16182	17183	18621.5	0.25	16350.5	15665.5	14652.5	16182	17183	18621.5	0.25	16432.3	15721.3	14541.3	16576.7	17283	18627	0.25	16377.8	15684.1	14615.4	16313.6	17216.3	18623.3	0.25	0.198612	0.175166	0.167936	0.207581	0.238932	0.310875	0.25	0	-0.0234462	-0.0306762	0.00896946	0.0403198	0.112263
0.26	16690	16013.5	14946	16509.5	17509	18964.5	0.26	16690	16013.5	14946	16509.5	17509	18964.5	0.26	16774	16063.7	14831.3	16910.7	17608.3	18960.3	0.26	16718	16030.2	14907.8	16643.2	17542.1	18963.1	0.26	0.207836	0.184293	0.176169	0.21712	0.249086	0.323347	0.26	0	-0.0235433	-0.0316671	0.00928383	0.0412497	0.115511
0.27	16922	16222	15138.5	16741	17744.5	19195	0.27	16922	16222	15138.5	16741	17744.5	19195	0.27	17009	16270.7	15023	17146.7	17843.3	19179.3	0.27	16951	16238.2	15100	16876.2	17777.4	19189.8	0.27	0.214153	0.189778	0.181583	0.223861	0.256421	0.331668	0.27	0	-0.0243754	-0.0325705	0.00970829	0.0422676	0.117515
0.28	17182.5	16494	15380	17007	18010.5	19452	0.28	17182.5	16494	15380	17007	18010.5	19452	0.28	17270.3	16542	15262.7	17417	18109.7	19425.3	0.28	17211.8	16510	15340.9	17143.7	18043.6	19443.1	0.28	0.221223	0.196945	0.188367	0.2316	0.264715	0.340967	0.28	0	-0.0242789	-0.0328564	0.0103762	0.0434916	0.119744
0.29	17447.5	16753.5	15594.5	17270	18260	19701	0.29	17447.5	16753.5	15594.5	17270	18260	19701	0.29	17535.7	16798	15474	17682.3	18356.3	19664.7	0.29	17476.9	16768.3	15554.3	17407.4	18292.1	19688.9	0.29	0.228411	0.203757	0.194378	0.239232	0.272462	0.349989	0.29	0	-0.0246543	-0.0340327	0.0108206	0.044051	0.121578
0.3	17701	17005.5	15823	17513	18515.5	19957	0.3	17701	17005.5	15823	17513	18515.5	19957	0.3	17790.7	17049.7	15700	17930.3	18612	19910.7	0.3	17730.9	17020.2	15782	17652.1	18547.7	19941.6	0.3	0.235298	0.210399	0.20079	0.246311	0.280427	0.359264	0.3	0	-0.0248984	-0.0345072	0.0110133	0.0451298	0.123966
0.4	19854.5	19186	17750.5	19657.5	20612.5	21911	0.4	19854.5	19186	17750.5	19657.5	20612.5	21911	0.4	19956.7	19216.7	17610.3	20086.3	20692.7	21745.7	0.4	19888.6	19196.2	17703.8	19800.4	20639.2	21855.9	0.4	0.293797	0.267781	0.254915	0.308471	0.345618	0.429535	0.4	0	-0.0260159	-0.0388813	0.0146738	0.0518217	0.135738
0.5	21456	20854	19247	21253.5	22127	23246.5	0.5	21456	20854	19247	21253.5	22127	23246.5	0.5	21565.7	20877.3	19103	21671.3	22184.7	22971	0.5	21492.6	20861.8	19199	21392.8	22146.2	23154.7	0.5	0.337285	0.311702	0.297027	0.354543	0.392589	0.477211	0.5	0	-0.0255827	-0.0402579	0.0172583	0.0553048	0.139926
0.6	22681.5	22159	20432	22476	23250.5	24202	0.6	22681.5	22159	20432	22476	23250.5	24202	0.6	22800.7	22179	20286	22872.7	23287.3	23833.7	0.6	22721.2	22165.7	20383.3	22608.2	23262.8	24079.2	0.6	0.370597	0.346086	0.330382	0.38971	0.427391	0.511149	0.6	0	-0.0245107	-0.0402142	0.0191139	0.0567945	0.140552
0.7	23657.5	23196.5	21394	23431	24133.5	24915.5	0.7	23657.5	23196.5	21394	23431	24133.5	24915.5	0.7	23780	23210.3	21249	23803.7	24152.3	24466	0.7	23698.3	23201.1	21345.7	23555.2	24139.8	24765.7	0.7	0.397088	0.373391	0.357486	0.417111	0.454726	0.536347	0.7	0	-0.0236975	-0.0396026	0.0200227	0.0576377	0.139259
0.8	24449.5	24039.5	22187.5	24199.5	24827.5	25476.5	0.8	24449.5	24039.5	22187.5	24199.5	24827.5	25476.5	0.8	24576	24052.3	22050	24543.3	24829	24959.7	0.8	24491.7	24043.8	22141.7	24314.1	24828	25304.2	0.8	0.418597	0.395612	0.379904	0.439068	0.476177	0.556116	0.8	0	-0.0229852	-0.0386931	0.0204713	0.0575796	0.137519
0.9	25084.5	24740.5	22847	24846	25389	25917	0.9	25084.5	24740.5	22847	24846	25389	25917	0.9	25216.7	24753	22709.3	25171	25375.3	25347.3	0.9	25128.6	24744.7	22801.1	24954.3	25384.4	25727.1	0.9	0.435865	0.414095	0.398477	0.457593	0.49352	0.571639	0.9	0	-0.02177	-0.037388	0.021728	0.0576558	0.135775
1	25609	25330.5	23390	25360	25850	26278	1	25609	25330.5	23390	25360	25850	26278	1	25742.3	25344.7	23251.7	25659.3	25819.7	25662	1	25653.4	25335.2	23343.9	25459.8	25839.9	26072.7	1	0.450095	0.429668	0.413763	0.472217	0.507716	0.584324	1	0	-0.0204278	-0.0363321	0.0221215	0.0576205	0.134229
1.1	26031.5	25819.5	23844.5	25804	26209	26589	1.1	26031.5	25819.5	23844.5	25804	26209	26589	1.1	26165	25832.3	23712	26084.7	26163.3	25938.7	1.1	26076	25823.8	23800.3	25897.6	26193.8	26372.2	1.1	0.461552	0.442551	0.426619	0.484884	0.518746	0.59532	1.1	0	-0.0190009	-0.0349332	0.0233318	0.0571943	0.133768
1.2	26369.5	26233.5	24231.5	26157	26524	26835.5	1.2	26369.5	26233.5	24231.5	26157	26524	26835.5	1.2	26503.7	26241	24102	26420.7	26467	26147.3	1.2	26414.2	26236	24188.3	26244.9	26505	26606.1	1.2	0.470722	0.453421	0.437546	0.494933	0.528447	0.603906	1.2	0	-0.0173005	-0.0331755	0.0242115	0.0577247	0.133184
1.3	26632.5	26566	24536.5	26435	26740.5	27024	1.3	26632.5	26566	24536.5	26435	26740.5	27024	1.3	26769	26572.7	24410.3	26685	26671.3	26313	1.3	26678	26568.2	24494.4	26518.3	26717.4	26787	1.3	0.477873	0.462182	0.446168	0.502845	0.535068	0.610546	1.3	0	-0.0156913	-0.0317058	0.0249717	0.0571947	0.132672
1.4	26844	26842	24781	26664.5	26934	27196	1.4	26844	26842	24781	26664.5	26934	27196	1.4	26974.7	26852	24656.3	26899.3	26854	26463.3	1.4	26887.6	26845.3	24739.4	26742.8	26907.3	26951.8	1.4	0.483555	0.46949	0.453068	0.509339	0.540987	0.616594	1.4	0	-0.0140653	-0.0304871	0.0257843	0.0574318	0.133039
1.5	27003	27075	24973	26845	27074	27329	1.5	27003	27075	24973	26845	27074	27329	1.5	27135.3	27079.3	24849.7	27065	26983.7	26579.3	1.5	27047.1	27076.4	24931.9	26918.3	27043.9	27079.1	1.5	0.487881	0.475584	0.458488	0.514419	0.545243	0.621269	1.5	0	-0.0122968	-0.029393	0.0265379	0.0573621	0.133388
1.6	27112	27262.5	25130	26966	27176.5	27429	1.6	27112	27262.5	25130	26966	27176.5	27429	1.6	27242.7	27263.3	25006	27173	27073	26668.3	1.6	27155.6	27262.8	25088.7	27035	27142	27175.4	1.6	0.490821	0.480498	0.462903	0.517794	0.548301	0.624805	1.6	0	-0.0103233	-0.0279177	0.0269733	0.0574799	0.133984
1.7	27195.5	27387.5	25247	27075.5	27244.5	27498	1.7	27195.5	27387.5	25247	27075.5	27244.5	27498	1.7	27323.3	27389.3	25127	27269.3	27133.3	26727.3	1.7	27238.1	27388.1	25207	27140.1	27207.4	27241.1	1.7	0.493059	0.483803	0.466236	0.520836	0.550341	0.627215	1.7	0	-0.00925646	-0.0268232	0.0277763	0.0572815	0.134156
1.8	27248.5	27501	25335	27135	27300.5	27572.5	1.8	27248.5	27501	25335	27135	27300.5	27572.5	1.8	27376.7	27496	25213.3	27320.3	27175	26794	1.8	27291.2	27499.3	25294.4	27196.8	27258.7	27313	1.8	0.494499	0.486736	0.468699	0.522475	0.551937	0.629854	1.8	0	-0.00776346	-0.0258004	0.027976	0.0574381	0.135355
1.9	27278.5	27581.5	25387	27178	27315.5	27609.5	1.9	27278.5	27581.5	25387	27178	27315.5	27609.5	1.9	27405.7	27579	25264	27354.7	27179.3	26824.3	1.9	27320.9	27580.7	25346	27236.9	27270.1	27347.8	1.9	0.495304	0.488881	0.470151	0.523636	0.552294	0.631131	1.9	0	-0.00642301	-0.0251527	0.0283322	0.0569904	0.135827
2	27299.5	27634	25439	27203.5	27321	27623.5	2	27299.5	27634	25439	27203.5	27321	27623.5	2	27425	27626.3	25315.7	27370.3	27177	26837	2	27341.3	27631.4	25397.9	27259.1	27273	27361.3	2	0.495858	0.49022	0.471612	0.524279	0.552384	0.631628	2	0	-0.00563828	-0.0242456	0.0284209	0.0565262	0.13577
2.1	27308	27665.5	25469	27203.5	27316.5	27643.5	2.1	27308	27665.5	25469	27203.5	27316.5	27643.5	2.1	27432.7	27658	25346.7	27358	27165.7	26857	2.1	27349.6	27663	25428.2	27255	27266.2	27381.3	2.1	0.496081	0.491052	0.472467	0.52416	0.552173	0.632362	2.1	0	-0.00502908	-0.0236142	0.028079	0.056092	0.136282
2.2	27304	27688	25477.5	27205.5	27304	27644	2.2	27304	27688	25477.5	27205.5	27304	27644	2.2	27426.7	27682	25355	27352	27144	26858.7	2.2	27344.9	27686	25436.7	27254.3	27250.7	27382.2	2.2	0.495954	0.491658	0.472704	0.524141	0.551688	0.632395	2.2	0	-0.00429604	-0.0232499	0.0281862	0.0557337	0.136441
2.3	27314	27708	25493.5	27205	27294.5	27639.5	2.3	27314	27708	25493.5	27205	27294.5	27639.5	2.3	27435.3	27699.3	25370.7	27348.7	27129.7	26856	2.3	27354.4	27705.1	25452.6	27252.9	27239.6	27378.3	2.3	0.496213	0.492162	0.473152	0.524099	0.551342	0.632252	2.3	0	-0.00405115	-0.0230614	0.0278854	0.0551283	0.136039
2.4	27295.5	27704	25484.5	27183	27277	27631	2.4	27295.5	27704	25484.5	27183	27277	27631	2.4	27414.3	27693.3	25361.7	27316.3	27108.3	26852	2.4	27335.1	27700.4	25443.6	27227.4	27220.8	27371.3	2.4	0.495689	0.492039	0.472898	0.523363	0.550756	0.631995	2.4	0	-0.00365004	-0.0227907	0.0276733	0.0550672	0.136306
2.5	27296.5	27695.5	25488	27165	27244.5	27623.5	2.5	27296.5	27695.5	25488	27165	27244.5	27623.5	2.5	27414.7	27688	25368	27294	27072.7	26843.3	2.5	27335.9	27693	25448	27208	27187.2	27363.4	2.5	0.49571	0.491843	0.473024	0.5228	0.54971	0.631706	2.5	0	-0.00386744	-0.0226867	0.0270897	0.0540002	0.135996
2.6	27290	27683	25475.5	27144.5	27227.5	27613.5	2.6	27290	27683	25475.5	27144.5	27227.5	27613.5	2.6	27409.7	27677	25353.7	27264	27054.3	26838	2.6	27329.9	27681	25434.9	27184.3	27169.8	27355	2.6	0.495548	0.491526	0.472654	0.522115	0.549167	0.631396	2.6	0	-0.00402121	-0.0228932	0.0265676	0.0536192	0.135848
2.7	27285	27668.5	25479.5	27138	27204	27589	2.7	27285	27668.5	25479.5	27138	27204	27589	2.7	27407	27662.3	25360.3	27253.7	27030	26818.3	2.7	27325.7	27666.4	25439.8	27176.6	27146	27332.1	2.7	0.495433	0.491143	0.472792	0.52189	0.548426	0.630556	2.7	0	-0.00429057	-0.0226411	0.026457	0.0529925	0.135123
2.8	27286	27679.5	25476	27124	27189.5	27570	2.8	27286	27679.5	25476	27124	27189.5	27570	2.8	27405.7	27672	25359	27233.7	27013.3	26804.7	2.8	27325.9	27677	25437	27160.6	27130.8	27314.9	2.8	0.495439	0.491421	0.472714	0.521427	0.547951	0.629923	2.8	0	-0.00401824	-0.0227253	0.025988	0.0525121	0.134484
2.9	27305	27656.5	25483.5	27125	27178	27563.5	2.9	27305	27656.5	25483.5	27125	27178	27563.5	2.9	27430.7	27650	25365	27229.7	27003.7	26804	2.9	27346.9	27654.3	25444	27159.9	27119.9	27310.3	2.9	0.496008	0.490823	0.472911	0.521408	0.547612	0.629756	2.9	0	-0.00518532	-0.0230975	0.0253994	0.0516033	0.133748
3	27311.5	27656.5	25482.5	27112.5	27163.5	27555.5	3	27311.5	27656.5	25482.5	27112.5	27163.5	27555.5	3	27434	27650	25363.7	27213.7	26987.7	26799.3	3	27352.3	27654.3	25442.9	27146.2	27104.9	27303.4	3	0.496156	0.490823	0.47288	0.521012	0.547144	0.629503	3	0	-0.00533293	-0.0232765	0.0248563	0.0509882	0.133347
4	27793	27837	25789.5	27354	27364	27629.5	4	27793	27837	25789.5	27354	27364	27629.5	4	27937.7	27854.3	25686	27423.3	27218	26910.7	4	27841.2	27842.8	25755	27377.1	27315.3	27389.9	4	0.509411	0.495792	0.48167	0.527693	0.553704	0.632677	4	0	-0.0136185	-0.027741	0.018282	0.0442926	0.123266
5	28744	28495.5	26498	28074	28011	28018.5	5	28744	28495.5	26498	28074	28011	28018.5	5	28919.3	28546	26417.7	28123.7	27904.7	27294	5	28802.4	28512.3	26471.2	28090.6	27975.6	27777	5	0.535472	0.513449	0.501842	0.548336	0.574282	0.646887	5	0	-0.022023	-0.0336302	0.0128639	0.03881	0.111415
6	29856.5	29426	27418	29026	28864	28598	6	29856.5	29426	27418	29026	28864	28598	6	30049.3	29504.7	27359	29061.7	28782.7	27833.3	6	29920.8	29452.2	27398.3	29037.9	28836.9	28343.1	6	0.565792	0.538234	0.527953	0.575746	0.601128	0.667667	6	0	-0.0275584	-0.0378395	0.00995344	0.0353361	0.101875
7	30937.5	30448	28335	30012.5	29753.5	29237	7	30937.5	30448	28335	30012.5	29753.5	29237	7	31139	30544	28287	30030.7	29679.3	28408.7	7	31004.7	30480	28319	30018.6	29728.8	28960.9	7	0.595179	0.565337	0.553882	0.60412	0.628927	0.690345	7	0	-0.0298422	-0.0412964	0.00894133	0.0337484	0.0951658
8	31881.5	31417.5	29165.5	30914.5	30582.5	29865.5	8	31881.5	31417.5	29165.5	30914.5	30582.5	29865.5	8	32086	31527.3	29125	30915.3	30497.3	28962	8	31949.7	31454.1	29152	30914.8	30554.1	29564.3	8	0.6208	0.591024	0.577343	0.630051	0.654652	0.712496	8	0	-0.0297757	-0.0434569	0.0092515	0.0338519	0.0916959
9	32721	32284	29873	31720.5	31320.5	30451	9	32721	32284	29873	31720.5	31320.5	30451	9	32919.3	32399.7	29824.3	31703.3	31215	29476.3	9	32787.1	32322.6	29856.8	31714.8	31285.3	30126.1	9	0.643505	0.613925	0.597192	0.653198	0.677443	0.733117	9	0	-0.0295796	-0.0463125	0.00969366	0.0339381	0.0896126
10	33447.5	33031	30531.5	32424	31991	30961.5	10	33447.5	33031	30531.5	32424	31991	30961.5	10	33642.7	33142.7	30472.3	32384	31860	29914.7	10	33512.6	33068.2	30511.8	32410.7	31947.3	30612.6	10	0.663173	0.633589	0.61564	0.673333	0.698077	0.750974	10	0	-0.0295846	-0.0475334	0.01016	0.0349033	0.0878006
11	34101	33704	31102.5	33057	32585	31423.5	11	34101	33704	31102.5	33057	32585	31423.5	11	34293	33813	31033.7	32998.7	32429.3	30311	11	34165	33740.3	31079.6	33037.6	32533.1	31052.7	11	0.680862	0.651312	0.631631	0.691472	0.716334	0.767129	11	0	-0.0295501	-0.0492317	0.0106092	0.035472	0.0862669
12	34710	34304.5	31642.5	33628.5	33134.5	31833.5	12	34710	34304.5	31642.5	33628.5	33134.5	31833.5	12	34902.3	34409.7	31562.7	33549.7	32961.3	30660.3	12	34774.1	34339.6	31615.9	33602.2	33076.8	31442.4	12	0.697377	0.667114	0.646736	0.70781	0.73328	0.781437	12	0	-0.0302628	-0.0506408	0.0104328	0.035903	0.0840605
13	35295	34837	32186	34177.5	33660.5	32208	13	35295	34837	32186	34177.5	33660.5	32208	13	35489	34939.3	32095	34079.3	33464	30973.3	13	35359.7	34871.1	32155.7	34144.8	33595	31796.4	13	0.713252	0.681131	0.661938	0.723508	0.749432	0.794432	13	0	-0.0321212	-0.0513142	0.0102554	0.0361796	0.0811794
14	35832	35345	32694	34695	34135	32561.5	14	35832	35345	32694	34695	34135	32561.5	14	36025	35440.7	32596	34580.7	33923	31277	14	35896.3	35376.9	32661.3	34656.9	34064.3	32133.3	14	0.727803	0.694469	0.67618	0.738325	0.764061	0.806798	14	0	-0.0333339	-0.0516228	0.0105225	0.0362579	0.0789957
15	36357	35832	33211.5	35182.5	34598.5	32869.5	15	36357	35832	33211.5	35182.5	34598.5	32869.5	15	36559	35931	33110.7	35051.7	34378.7	31533.3	15	36424.3	35865	33177.9	35138.9	34525.2	32424.1	15	0.742118	0.70734	0.690728	0.752271	0.778426	0.817472	15	0	-0.0347776	-0.0513898	0.0101534	0.0363079	0.0753542
16	36826	36280.5	33704	35659	35011	33170	16	36826	36280.5	33704	35659	35011	33170	16	37031.3	36373.3	33599.7	35521.7	34779	31790	16	36894.4	36311.4	33669.2	35613.2	34933.7	32710	16	0.754864	0.719113	0.704566	0.765996	0.791156	0.827967	16	0	-0.0357505	-0.0502976	0.011132	0.0362928	0.0731029
17	37263	36729	34186.5	36097.5	35394	33437	17	37263	36729	34186.5	36097.5	35394	33437	17	37477.7	36818	34083.7	35954.7	35157	32012.3	17	37334.6	36758.7	34152.2	36049.9	35315	32962.1	17	0.766796	0.730906	0.718169	0.77863	0.803042	0.837221	17	0	-0.0358895	-0.0486268	0.0118341	0.0362461	0.070425
18	37673.5	37151	34623	36511.5	35756	33680	18	37673.5	37151	34623	36511.5	35756	33680	18	37893.7	37241.7	34521.7	36363.3	35514.7	32216	18	37746.9	37181.2	34589.2	36462.1	35675.6	33192	18	0.777975	0.742049	0.730477	0.790557	0.81428	0.84566	18	0	-0.0359259	-0.0474984	0.012582	0.0363048	0.0676844
19	38028.5	37546.5	35053	36882.5	36084.5	33897.5	19	38028.5	37546.5	35053	36882.5	36084.5	33897.5	19	38255.3	37636	34955	36728	35837.3	32393.7	19	38104.1	37576.3	35020.3	36831	36002.1	33396.2	19	0.78766	0.752469	0.742619	0.801231	0.824458	0.853156	19	0	-0.0351918	-0.0450417	0.0135703	0.036798	0.0654959
20	38337	37907.5	35453	37215	36369	34113	20	38337	37907.5	35453	37215	36369	34113	20	38570.3	38001	35365	37057.3	36113	32576.7	20	38414.8	37938.7	35423.7	37162.4	36283.7	33600.9	20	0.796083	0.762023	0.753978	0.810821	0.833234	0.860669	20	0	-0.0340598	-0.042105	0.0147374	0.0371509	0.064586
21	38614	38238.5	35815.5	37535	36624.5	34294	21	38614	38238.5	35815.5	37535	36624.5	34294	21	38846.7	38333.3	35737	37379.7	36369.3	32730.7	21	38691.6	38270.1	35789.3	37483.2	36539.4	33772.9	21	0.803587	0.770764	0.764277	0.820102	0.841206	0.866983	21	0	-0.0328236	-0.0393104	0.0165147	0.0376191	0.0633957
22	38846.5	38559	36142.5	37811	36847	34455.5	22	38846.5	38559	36142.5	37811	36847	34455.5	22	39085	38654.7	36068.7	37653	36593	32867.7	22	38926	38590.9	36117.9	37758.3	36762.3	33926.2	22	0.809944	0.779223	0.77353	0.828062	0.848153	0.872611	22	0	-0.0307209	-0.0364133	0.0181185	0.0382099	0.0626679
23	39077.5	38825.5	36436.5	38046.5	37056	34609.5	23	39077.5	38825.5	36436.5	38046.5	37056	34609.5	23	39320.3	38924.7	36370.3	37894.3	36799	32993	23	39158.4	38858.6	36414.4	37995.8	36970.3	34070.7	23	0.816246	0.786281	0.781882	0.834932	0.854637	0.877914	23	0	-0.0299646	-0.0343632	0.0186866	0.0383909	0.0616681
24	39241.5	39089	36699.5	38275	37230.5	34754	24	39241.5	39089	36699.5	38275	37230.5	34754	24	39491	39188	36641.3	38119.3	36976	33120	24	39324.7	39122	36680.1	38223.1	37145.7	34209.3	24	0.820752	0.793228	0.789365	0.84151	0.860101	0.883004	24	0	-0.0275241	-0.0313876	0.0207576	0.0393491	0.0622516
25	39408.5	39326	36936	38470.5	37384	34868	25	39408.5	39326	36936	38470.5	37384	34868	25	39660	39423.7	36888.7	38316.3	37127.3	33216	25	39492.3	39358.6	36920.2	38419.1	37298.4	34317.3	25	0.825298	0.799466	0.796127	0.847181	0.864863	0.886968	25	0	-0.0258319	-0.0291709	0.0218828	0.0395652	0.0616702
26	39523	39524.5	37167.5	38650	37516	34970	26	39523	39524.5	37167.5	38650	37516	34970	26	39771.7	39622.3	37130	38502	37260.3	33302.3	26	39605.9	39557.1	37155	38600.7	37430.8	34414.1	26	0.828377	0.804702	0.802739	0.852434	0.868988	0.890521	26	0	-0.0236747	-0.0256374	0.0240572	0.0406111	0.062144
27	39659.5	39701.5	37365.5	38796.5	37642	35069	27	39659.5	39701.5	37365.5	38796.5	37642	35069	27	39912.3	39801	37333.7	38645	37385	33389.3	27	39743.8	39734.7	37354.9	38746	37556.3	34509.1	27	0.832115	0.809384	0.808369	0.856639	0.872901	0.894008	27	0	-0.022731	-0.0237462	0.0245237	0.040786	0.0618928
28	39754.5	39853.5	37545.5	38930.5	37753.5	35158.5	28	39754.5	39853.5	37545.5	38930.5	37753.5	35158.5	28	40010.7	39945.7	37519	38784.3	37496.3	33466.7	28	39839.9	39884.2	37536.7	38881.8	37667.8	34594.6	28	0.834721	0.813328	0.813489	0.860568	0.876375	0.897145	28	0	-0.021393	-0.0212324	0.0258465	0.0416538	0.0624235
29	39855	40005	37699.5	39067	37847.5	35229	29	39855	40005	37699.5	39067	37847.5	35229	29	40115.3	40101.3	37682.3	38921.7	37591	33528	29	39941.8	40037.1	37693.8	39018.6	37762	34662	29	0.837484	0.81736	0.817914	0.864525	0.879312	0.89962	29	0	-0.0201237	-0.01957	0.0270416	0.0418282	0.0621368
30	39921	40126.5	37845	39190	37908	35293.5	30	39921	40126.5	37845	39190	37908	35293.5	30	40178	40222	37833.3	39045	37649.7	33587.3	30	40006.7	40158.3	37841.1	39141.7	37821.9	34724.8	30	0.839243	0.820556	0.822063	0.868087	0.881178	0.901925	30	0	-0.0186863	-0.0171797	0.0288444	0.0419355	0.0626819
40	40433	40829	38785	39875	38426.5	35687	40	40433	40829	38785	39875	38426.5	35687	40	40708.7	40920	38805.7	39737.7	38162.3	33945	40	40524.9	40859.3	38791.9	39829.2	38338.4	35106.3	40	0.853293	0.839042	0.848841	0.887981	0.897279	0.915931	40	0	-0.0142509	-0.00445219	0.0346879	0.0439857	0.0626379
50	40820.5	41131.5	39311	40250	38705.5	35858	50	40820.5	41131.5	39311	40250	38705.5	35858	50	41115	41220	39351.3	40113	38444.7	34113.3	50	40918.7	41161	39324.4	40204.3	38618.6	35276.4	50	0.863969	0.846997	0.86384	0.898834	0.906009	0.922175	50	0	-0.0169721	-0.000129476	0.0348652	0.0420402	0.0582061
60	41270	41403.5	39703	40570.5	38951	35984	60	41270	41403.5	39703	40570.5	38951	35984	60	41582.7	41493	39751.7	40424	38690	34248.3	60	41374.2	41433.3	39719.2	40521.7	38864	35405.4	60	0.87632	0.854179	0.874958	0.908016	0.913659	0.926911	60	0	-0.0221417	-0.00136207	0.0316958	0.0373393	0.0505903
70	41770	41761.5	40061	40867.5	39214	36120.5	70	41770	41761.5	40061	40867.5	39214	36120.5	70	42107.7	41856.3	40115.7	40710.3	38953	34387.3	70	41882.6	41793.1	40079.2	40815.1	39127	35542.8	70	0.890102	0.863666	0.885097	0.916506	0.921857	0.931952	70	0	-0.0264363	-0.00500506	0.0264042	0.0317546	0.0418495
80	42295.5	42207	40370	41158.5	39512	36238	80	42295.5	42207	40370	41158.5	39512	36238	80	42663.7	42300.3	40420.7	40985.3	39251.3	34514.7	80	42418.2	42238.1	40386.9	41100.8	39425.1	35663.6	80	0.904625	0.875401	0.893762	0.924772	0.931149	0.936385	80	0	-0.0292247	-0.010863	0.0201466	0.0265232	0.0317599
90	42822.5	42753	40656	41450	39815.5	36355.5	90	42822.5	42753	40656	41450	39815.5	36355.5	90	43210	42845.7	40697.3	41258	39544.7	34630.7	90	42951.7	42783.9	40669.8	41386	39725.2	35780.6	90	0.919088	0.889793	0.90173	0.933024	0.940503	0.94068	90	0	-0.0292952	-0.0173586	0.0139363	0.0214144	0.0215919
100	43302	43346.5	40965	41756	40097	36497	100	43302	43346.5	40965	41756	40097	36497	100	43709.7	43441	40985.3	41536	39818.3	34774.7	100	43437.9	43378	40971.8	41682.7	40004.1	35922.9	100	0.932271	0.90546	0.910235	0.941608	0.949195	0.945905	100	0	-0.0268109	-0.0220356	0.00933747	0.0169244	0.0136341
110	43783.5	43924	41259	42055	40389	36631.5	110	43783.5	43924	41259	42055	40389	36631.5	110	44207.7	44021	41268	41808.7	40101	34908	110	43924.9	43956.3	41262	41972.9	40293	36057	110	0.945474	0.920711	0.918409	0.950005	0.958199	0.950828	110	0	-0.0247638	-0.0270655	0.00453109	0.0127251	0.00535339
120	44172	44471	41591.5	42335	40621.5	36795	120	44172	44471	41591.5	42335	40621.5	36795	120	44606.3	44571.7	41584.3	42062	40325.3	35062.7	120	44316.8	44504.6	41589.1	42244	40522.8	36217.6	120	0.956099	0.935167	0.927622	0.95785	0.965361	0.956721	120	0	-0.020932	-0.0284777	0.00175042	0.00926194	0.000622077
130	44516.5	44969.5	41932	42607	40858.5	36936.5	130	44516.5	44969.5	41932	42607	40858.5	36936.5	130	44952.7	45074	41914	42314.7	40549	35187	130	44661.9	45004.3	41926	42509.6	40755.3	36353.3	130	0.965456	0.948347	0.93711	0.965533	0.97261	0.961706	130	0	-0.0171095	-0.0283462	7.72586e-05	0.00715366	-0.00375053
140	44803	45385	42261.5	42818	41044	37075	140	44803	45385	42261.5	42818	41044	37075	140	45243	45481.7	42234.3	42503.3	40722	35311.3	140	44949.7	45417.2	42252.4	42713.1	40936.7	36487.1	140	0.973258	0.959235	0.946304	0.971423	0.978262	0.966616	140	0	-0.0140238	-0.0269546	-0.00183537	0.00500328	-0.00664212
150	45053	45747.5	42588	43026.5	41207	37215	150	45053	45747.5	42588	43026.5	41207	37215	150	45484.3	45844.7	42564.3	42695.7	40878.3	35437	150	45196.8	45779.9	42580.1	42916.2	41097.4	36622.3	150	0.979958	0.968798	0.955532	0.9773	0.983273	0.97158	150	0	-0.0111599	-0.0244259	-0.00265831	0.00331478	-0.00837812
160	45238	46032	42863.5	43207	41344	37330	160	45238	46032	42863.5	43207	41344	37330	160	45667.3	46127.3	42843.7	42869	41012.7	35532.7	160	45381.1	46063.8	42856.9	43094.3	41233.6	36730.9	160	0.984956	0.976284	0.963327	0.982453	0.987515	0.975565	160	0	-0.00867137	-0.0216284	-0.00250254	0.00255949	-0.00939096
170	45396	46275	43134.5	43355.5	41460	37465.5	170	45396	46275	43134.5	43355.5	41460	37465.5	170	45822	46369	43125.7	43005	41120	35652.7	170	45538	46306.3	43131.6	43238.7	41346.7	36861.2	170	0.989209	0.982681	0.971063	0.986629	0.991041	0.980349	170	0	-0.00652873	-0.0181463	-0.00258002	0.00183141	-0.0088603
180	45499.5	46459.5	43366	43456.5	41541	37571.5	180	45499.5	46459.5	43366	43456.5	41541	37571.5	180	45917.3	46554.3	43362.3	43107	41197	35738.3	180	45638.8	46491.1	43364.8	43340	41426.3	36960.4	180	0.991942	0.987553	0.977632	0.989561	0.993524	0.983991	180	0	-0.0043884	-0.0143101	-0.00238036	0.0015822	-0.00795037
190	45581.5	46591	43558.5	43551	41599.5	37665.5	190	45581.5	46591	43558.5	43551	41599.5	37665.5	190	45993	46688.3	43569.3	43197.3	41251.7	35818.7	190	45718.7	46623.4	43562.1	43433.1	41483.6	37049.9	190	0.994108	0.991043	0.983189	0.992255	0.995307	0.987275	190	0	-0.0030647	-0.0109184	-0.00185225	0.00119977	-0.00683301
200	45654.5	46688.5	43714	43628	41640	37756.5	200	45654.5	46688.5	43714	43628	41640	37756.5	200	46060	46783.3	43740	43269	41288.7	35893.7	200	45789.7	46720.1	43722.7	43508.3	41522.9	37135.6	200	0.996033	0.993592	0.987711	0.994432	0.996533	0.990419	200	0	-0.00244055	-0.00832147	-0.00160075	0.000500775	-0.00561334
210	45710.5	46780	43854.5	43678	41685.5	37840.5	210	45710.5	46780	43854.5	43678	41685.5	37840.5	210	46110.3	46878.3	43888	43321.3	41335.7	35963.7	210	45843.8	46812.8	43865.7	43559.1	41568.9	37214.9	210	0.9975	0.996036	0.991739	0.995901	0.997967	0.993331	210	0	-0.00146398	-0.00576109	-0.00159862	0.00046746	-0.00416825
220	45740.5	46846	43950	43715.5	41711	37888.5	220	45740.5	46846	43950	43715.5	41711	37888.5	220	46140.7	46944.3	43991.3	43359	41360.7	36003.7	220	45873.9	46878.8	43963.8	43596.7	41594.2	37260.2	220	0.998316	0.997776	0.994502	0.996988	0.998757	0.994995	220	0	-0.000539921	-0.00381427	-0.00132837	0.000440687	-0.00332054
230	45764.5	46889.5	44041.5	43756.5	41738.5	37959	230	45764.5	46889.5	44041.5	43756.5	41738.5	37959	230	46159.3	46986.7	44092.7	43402	41386	36063	230	45896.1	46921.9	44058.6	43638.3	41621	37327	230	0.998919	0.998913	0.997171	0.998193	0.999591	0.997447	230	0	-5.56418e-06	-0.00174744	-0.000725285	0.00067282	-0.00147176
240	45794.5	46908	44092.5	43788.5	41745.5	37993.5	240	45794.5	46908	44092.5	43788.5	41745.5	37993.5	240	46187.7	47004.7	44152.3	43435.7	41389.3	36093.3	240	45925.6	46940.2	44112.4	43670.9	41626.8	37360.1	240	0.999717	0.999396	0.998689	0.999135	0.999771	0.998662	240	0	-0.000320413	-0.00102802	-0.00058163	5.46019e-05	-0.00105463
250	45804.5	46929.5	44136.5	43818	41752.5	38032	250	45804.5	46929.5	44136.5	43818	41752.5	38032	250	46199	47030.3	44204	43466.3	41397.3	36125.7	250	45936	46963.1	44159	43700.8	41634.1	37396.6	250	1	1	1	1	1	1	250	0	0	0	0	0	0
