# Supplementary material for: Calcium amendment for improved germination, plant growth, and leaf photosynthetic electron transport in oat (Avena sativa) under NaCl stress
Source: PLoS One. 2021 Aug 24;16(8):e0256529. doi: 10.1371/journal.pone.0256529 (PMC8384207; doi:10.1371/journal.pone.0256529)
Supplement: S1 File — (ZIP) [file pone.0256529.s001.zip › Datas of WOJOK.xlsx]

## Sheet: NA
The datas of PF transients of oat leaves in the NaCl treatment							Datas of normalized transients in single NaCl treatment							The datas of the K band in NaCl treatment							The datas of the L band in NaCl treatment							The datas of the K band in NaCl treatment							The datas of the L band in NaCl treatment
Prompt T.	0d	3d	6d	9d	12d	15d	Prompt T.	0d	3d	6d	9d	12d	15d	Prompt T.	0d	3d	6d	9d	12d	15d	Prompt T.	0d	3d	6d	9d	12d	15d	Prompt T.	0d	3d	6d	9d	12d	15d	Prompt T.	0d	3d	6d	9d	12d	15d
0.01	7893.2	7521.06	7555.94	7535.02	7205.78	7146.67	0.01							0.01							0.01							0.01							0.01
0.02	8485.98	8081.65	8126.54	8121.26	7788.57	7685.89	0.02							0.02							0.02							0.02							0.02
0.03	8747.56	8346.22	8388	8404.81	8082.65	7932.11	0.03							0.03							0.03							0.03							0.03
0.04	9023.02	8609.44	8665.83	8701.59	8390.02	8204.72	0.04							0.04							0.04							0.04							0.04
0.05	9332.19	8899.26	8962.91	9027.96	8721.06	8474.5	0.05	0	0	0	0	0	0	0.05	0	0	0	0	0	0	0.05	0	0	0	0	0	0	0.05	0	0	0	0	0	0	0.05	0	0	0	0	0	0
0.06	9655.65	9215.94	9288.3	9374.35	9080.61	8789.17	0.06	0.00875968	0.00939675	0.00972129	0.0118567	0.0160256	0.017126	0.06	0.0173979	0.0183831	0.0190631	0.0208884	0.0257893	0.0266343	0.06	0.036933	0.0392184	0.0398832	0.0416157	0.045937	0.046066	0.06	0	0.000985234	0.00166523	0.00349048	0.0119874	0.00923644	0.06	0	0.00228547	0.00295028	0.00468272	0.00900402	0.00913305
0.07	10062.2	9601.43	9676.33	9784.13	9501.78	9155.17	0.07	0.0197701	0.0208348	0.0213142	0.0258832	0.0347973	0.0370459	0.07	0.039266	0.0407597	0.0417965	0.0455993	0.0559976	0.0576136	0.07	0.0833555	0.0869566	0.0874453	0.090847	0.0997454	0.099647	0.07	0	0.00149375	0.0025305	0.00633327	0.0239862	0.0183476	0.07	0	0.00360109	0.00408979	0.00749146	0.0163899	0.0162915
0.08	10380.4	9899.67	9985.87	10114.4	9823.06	9425.33	0.08	0.0283868	0.0296843	0.0305619	0.0371872	0.0491168	0.0517499	0.08	0.05638	0.0580722	0.0599309	0.0655138	0.0790414	0.0804813	0.08	0.119686	0.123891	0.125386	0.130523	0.140792	0.139198	0.08	0	0.00169218	0.00355091	0.00913383	0.0351736	0.0241013	0.08	0	0.004205	0.00569971	0.0108367	0.0211061	0.0195125
0.09	10770	10269.4	10359.7	10507.4	10222.1	9768.39	0.09	0.0389379	0.0406559	0.04173	0.050642	0.0669038	0.070421	0.09	0.0773357	0.0795362	0.0818311	0.0892175	0.107665	0.109519	0.09	0.164172	0.169682	0.171204	0.177747	0.191778	0.18942	0.09	0	0.00220043	0.00449534	0.0118817	0.0454785	0.0321828	0.09	0	0.0055104	0.00703282	0.0135755	0.0276063	0.0252488
0.1	11169.3	10632.9	10740.8	10909.3	10610.6	10100.2	0.1	0.0497497	0.0514401	0.0531171	0.0643965	0.0842161	0.0884783	0.1	0.0988094	0.100634	0.104161	0.113449	0.135525	0.137601	0.1	0.209757	0.214691	0.217922	0.226024	0.241403	0.237991	0.1	0	0.00182416	0.00535145	0.0146399	0.0544086	0.0387918	0.1	0	0.00493426	0.00816527	0.0162671	0.0316465	0.0282346
0.11	11573	11016.4	11126.7	11309.1	11008.9	10438.5	0.11	0.0606829	0.0628194	0.0646454	0.078082	0.101973	0.106892	0.11	0.120524	0.122895	0.126767	0.137559	0.1641	0.166239	0.11	0.255854	0.262184	0.265219	0.274058	0.292302	0.287522	0.11	0	0.00237105	0.00624318	0.0170352	0.0629727	0.0457146	0.11	0	0.00633012	0.00936483	0.0182045	0.0364479	0.0316683
0.12	11980.6	11400.9	11513.8	11697.5	11385.4	10779.5	0.12	0.0717209	0.0742284	0.0762101	0.0913764	0.118753	0.125452	0.12	0.142447	0.145215	0.149445	0.16098	0.191104	0.195102	0.12	0.302393	0.309801	0.312665	0.32072	0.340404	0.337443	0.12	0	0.00276781	0.00699833	0.0185334	0.0693362	0.0526549	0.12	0	0.00740789	0.0102723	0.0183273	0.0380108	0.0350506
0.13	12393.1	11781.6	11898.5	12099.4	11766.1	11100.7	0.13	0.0828928	0.0855252	0.0877035	0.105134	0.135721	0.142934	0.13	0.164636	0.167315	0.171983	0.185218	0.218409	0.222291	0.13	0.349496	0.356949	0.359819	0.369008	0.38904	0.384469	0.13	0	0.00267933	0.00734759	0.020582	0.0753331	0.0576553	0.13	0	0.00745327	0.0103224	0.0195118	0.0395439	0.0349729
0.14	12792	12150.1	12276.5	12480.1	12132.3	11442.9	0.14	0.0936956	0.0964589	0.0989971	0.118165	0.152039	0.16156	0.14	0.186092	0.188705	0.19413	0.208174	0.24467	0.251258	0.14	0.395043	0.402582	0.406153	0.414744	0.435817	0.434569	0.14	0	0.00261339	0.00803828	0.0220828	0.0800989	0.0651662	0.14	0	0.00753898	0.0111093	0.0197007	0.0407736	0.0395257
0.15	13193.1	12517.9	12653.6	12867.3	12491.8	11740.2	0.15	0.104556	0.107374	0.110262	0.131419	0.168063	0.177737	0.15	0.207662	0.210058	0.21622	0.231524	0.270457	0.276416	0.15	0.440834	0.448137	0.452369	0.461263	0.481749	0.478081	0.15	0	0.00239635	0.00855801	0.0238621	0.0845581	0.0687537	0.15	0	0.00730355	0.011535	0.0204296	0.0409155	0.0372476
0.16	13637	12935.6	13068.6	13288	12891.3	12100.7	0.16	0.116578	0.119766	0.122662	0.145818	0.185872	0.197357	0.16	0.231539	0.234301	0.240536	0.256893	0.299115	0.306929	0.16	0.491521	0.499857	0.503242	0.511805	0.532797	0.530857	0.16	0	0.002762	0.00899716	0.0253536	0.0892062	0.0753903	0.16	0	0.00833558	0.0117214	0.0202839	0.0412755	0.039336
0.17	13974.7	13236.5	13372.3	13599.3	13176.9	12339.4	0.17	0.125724	0.128695	0.131733	0.156473	0.198601	0.210353	0.17	0.249704	0.251769	0.258325	0.275664	0.319599	0.32714	0.17	0.530082	0.537123	0.540459	0.549202	0.569284	0.565813	0.17	0	0.00206548	0.00862066	0.0259598	0.091298	0.0774364	0.17	0	0.00704129	0.0103765	0.0191202	0.0392019	0.0357311
0.18	14343.5	13579.1	13717.8	13953.8	13502.1	12633.3	0.18	0.135712	0.13886	0.142058	0.16861	0.213092	0.226348	0.18	0.269542	0.271655	0.27857	0.297045	0.342919	0.352016	0.18	0.572196	0.579548	0.582816	0.591799	0.610823	0.608837	0.18	0	0.00211322	0.00902814	0.0275025	0.0944846	0.0824738	0.18	0	0.00735247	0.0106205	0.0196037	0.0386272	0.0366419
0.19	14703.7	13907.2	14047.4	14281.7	13808.6	12904.8	0.19	0.145465	0.148597	0.151904	0.179834	0.226757	0.241122	0.19	0.288912	0.290704	0.297879	0.31682	0.36491	0.374992	0.19	0.613315	0.620186	0.623212	0.631197	0.649993	0.648576	0.19	0	0.0017917	0.0089664	0.0279074	0.0957462	0.0860796	0.19	0	0.00687093	0.00989716	0.0178817	0.0366781	0.0352608
0.2	15068.7	14243.7	14383.9	14613.3	14112.4	13173.2	0.2	0.155351	0.15858	0.161956	0.191182	0.240293	0.255732	0.2	0.308548	0.310235	0.31759	0.336811	0.386693	0.397714	0.2	0.654999	0.661854	0.664453	0.671026	0.688794	0.687875	0.2	0	0.00168689	0.0090423	0.0282631	0.0978854	0.0891656	0.2	0	0.00685453	0.00945365	0.0160267	0.0337953	0.032876
0.21	15408	14545.1	14700.3	14937.5	14408.6	13427.8	0.21	0.164538	0.167526	0.171411	0.202281	0.253498	0.26959	0.21	0.326794	0.327736	0.336131	0.356364	0.407942	0.419265	0.21	0.693732	0.699189	0.703242	0.709981	0.726645	0.725149	0.21	0	0.000941942	0.00933697	0.0295703	0.0994148	0.0924711	0.21	0	0.00545778	0.00951048	0.0162491	0.0329132	0.0314177
0.22	15749.6	14854.8	14999.9	15243.9	14684.2	13679.5	0.22	0.17379	0.176713	0.180362	0.212768	0.265779	0.283287	0.22	0.345171	0.345708	0.353684	0.37484	0.427707	0.440567	0.22	0.732743	0.737532	0.739966	0.746791	0.76185	0.761992	0.22	0	0.000537426	0.00851288	0.0296695	0.101128	0.0953959	0.22	0	0.0047887	0.00722265	0.0140477	0.0291068	0.0292493
0.23	16071.7	15145	15293.9	15541.1	14952.8	13910.6	0.23	0.182512	0.185324	0.189145	0.222943	0.277751	0.295865	0.23	0.362493	0.362555	0.370907	0.392765	0.446972	0.460128	0.23	0.769515	0.773473	0.775999	0.782502	0.796165	0.795826	0.23	0	6.22226e-05	0.00841379	0.0302719	0.101926	0.0976357	0.23	0	0.00395768	0.00648399	0.0129864	0.0266501	0.0263108
0.24	16384.4	15431.4	15579.9	15830.7	15208.8	14129.2	0.24	0.190981	0.193822	0.197689	0.232854	0.289162	0.30776	0.24	0.379313	0.379178	0.387662	0.410226	0.465335	0.478628	0.24	0.805222	0.808937	0.811055	0.817289	0.828874	0.827822	0.24	0	-0.00013457	0.0083491	0.0309129	0.102344	0.0993147	0.24	0	0.00371532	0.00583272	0.0120674	0.0236525	0.0226
0.25	16686.8	15709.2	15862.9	16107.8	15454.4	14341.3	0.25	0.19917	0.202065	0.206143	0.242338	0.300108	0.319305	0.25	0.395577	0.395305	0.404239	0.426934	0.48295	0.496581	0.25	0.839749	0.843342	0.845735	0.850577	0.860251	0.858874	0.25	0	-0.000272208	0.00866119	0.0313569	0.103429	0.101004	0.25	0	0.00359331	0.00598677	0.0108288	0.0205028	0.0191255
0.26	17035.5	16039.1	16188.3	16425	15745.8	14620.3	0.26	0.208612	0.211856	0.215864	0.253196	0.313099	0.334492	0.26	0.414331	0.41446	0.423303	0.446063	0.503855	0.520201	0.26	0.879559	0.884207	0.885621	0.888687	0.897489	0.899727	0.26	0	0.000129242	0.00897189	0.0317318	0.103303	0.105871	0.26	0	0.00464764	0.00606157	0.00912741	0.0179295	0.0201675
0.27	17268.6	16236.5	16384.8	16627.8	15918.6	14754.3	0.27	0.214925	0.217713	0.221735	0.260138	0.320799	0.341785	0.27	0.42687	0.425917	0.434815	0.458293	0.516248	0.531544	0.27	0.906178	0.908649	0.909706	0.913053	0.919563	0.919344	0.27	0	-0.000952878	0.00794478	0.031423	0.103192	0.104674	0.27	0	0.00247136	0.00352806	0.00687517	0.013385	0.0131658
0.28	17553.4	16491.5	16640.1	16881.6	16135.6	14942.9	0.28	0.222639	0.225278	0.229363	0.268827	0.330473	0.352051	0.28	0.442191	0.440717	0.449773	0.4736	0.531815	0.547508	0.28	0.938702	0.940224	0.941	0.943549	0.947292	0.946956	0.28	0	-0.00147378	0.00758143	0.0314089	0.103244	0.105317	0.28	0	0.00152173	0.0022979	0.00484674	0.00858939	0.00825345
0.29	17831	16738.3	16882.9	17129	16351.8	15133.5	0.29	0.230157	0.232602	0.236618	0.277296	0.340106	0.362422	0.29	0.457122	0.455045	0.463999	0.488521	0.547317	0.563637	0.29	0.970398	0.97079	0.970765	0.973275	0.974905	0.974852	0.29	0	-0.00207722	0.00687729	0.0313988	0.102967	0.106516	0.29	0	0.000391901	0.000366737	0.00287738	0.00450672	0.00445457
0.3	18090.3	16974.2	17121.4	17351.5	16548.2	15305.3	0.3	0.237178	0.2396	0.243744	0.28491	0.348861	0.371771	0.3	0.471066	0.468737	0.477973	0.501935	0.561406	0.578177	0.3	1	1	1	1	1	1	0.3	0	-0.00232989	0.00690644	0.0308683	0.102496	0.107111	0.3	0	0	0	0	0	0
0.4	20308.2	18982.2	19126.9	19303.1	18166.2	16683.2	0.4	0.297241	0.299183	0.303659	0.351715	0.420974	0.446764	0.4	0.59036	0.5853	0.595465	0.619626	0.677455	0.694806	0.4							0.4	0	-0.00505933	0.00510575	0.029267	0.0947173	0.104446	0.4
0.5	21956.9	20477.1	20630.9	20719.4	19273.4	17622.2	0.5	0.341889	0.343541	0.34859	0.400193	0.470322	0.497873	0.5	0.679036	0.672077	0.683574	0.705033	0.756868	0.77429	0.5							0.5	0	-0.00695883	0.00453749	0.0259963	0.081026	0.095254	0.5
0.6	23230.7	21625.2	21769.4	21775.7	20050.3	18263.8	0.6	0.376385	0.377606	0.382604	0.436349	0.504953	0.532793	0.6	0.74755	0.738721	0.750273	0.768728	0.812597	0.828598	0.6							0.6	0	-0.0088286	0.00272342	0.0211783	0.0673303	0.081048	0.6
0.7	24229.8	22543.4	22684.7	22593.4	20628.2	18729.7	0.7	0.403441	0.404851	0.40995	0.464338	0.530708	0.55815	0.7	0.801287	0.79202	0.803899	0.818037	0.854044	0.868032	0.7							0.7	0	-0.00926787	0.00261128	0.0167499	0.0532573	0.0667448	0.7
0.8	25037.1	23283.4	23411.6	23244	21076.2	19086.6	0.8	0.425305	0.426809	0.431669	0.486608	0.550676	0.57757	0.8	0.844712	0.834978	0.846488	0.857272	0.886177	0.898236	0.8							0.8	0	-0.00973428	0.00177638	0.0125604	0.0411314	0.0535237	0.8
0.9	25677.8	23878.8	24012.2	23772.9	21431.2	19359.2	0.9	0.442654	0.444476	0.449611	0.504714	0.566501	0.592411	0.9	0.879168	0.869539	0.881672	0.889169	0.911644	0.921315	0.9							0.9	0	-0.00962893	0.00250419	0.0100014	0.0309486	0.0421469	0.9
1	26218.5	24393.6	24500.1	24197.8	21713.5	19581.6	1	0.457296	0.459751	0.464187	0.519257	0.57908	0.604514	1	0.908251	0.899423	0.910256	0.91479	0.931887	0.940139	1							1	0	-0.00882714	0.002005	0.00653995	0.02232	0.0318881	1
1.1	26650.1	24811.6	24899	24549.1	21945.5	19762.1	1.1	0.468985	0.472154	0.476106	0.531283	0.589421	0.614338	1.1	0.931466	0.923687	0.933628	0.935977	0.948528	0.955417	1.1							1.1	0	-0.00777969	0.00216164	0.00451071	0.0151514	0.0239504	1.1
1.2	27001.4	25152.1	25226.6	24844.3	22142.5	19908.9	1.2	0.478498	0.482258	0.485893	0.541386	0.598203	0.62233	1.2	0.95036	0.943454	0.952819	0.953775	0.962662	0.967845	1.2							1.2	0	-0.00690594	0.00245883	0.00341515	0.00959033	0.0174849	1.2
1.3	27283	25430.9	25475.3	25085.1	22299.4	20027.4	1.3	0.486125	0.490532	0.493322	0.549628	0.605196	0.628779	1.3	0.965508	0.95964	0.967388	0.968296	0.973915	0.977875	1.3							1.3	0	-0.00586789	0.00188039	0.00278812	0.00545936	0.0123672	1.3
1.4	27513.9	25670.5	25688.2	25272.4	22420.9	20112.9	1.4	0.492378	0.497641	0.499683	0.556039	0.610611	0.63343	1.4	0.977927	0.973548	0.979862	0.97959	0.982628	0.985108	1.4							1.4	0	-0.00437856	0.00193504	0.00166291	0.00294841	0.00718085	1.4
1.5	27691.1	25856.3	25833.1	25417.4	22521.8	20177.7	1.5	0.497176	0.503152	0.504013	0.561002	0.615109	0.636955	1.5	0.987457	0.98433	0.988352	0.988334	0.989867	0.990591	1.5							1.5	0	-0.00312671	0.000895478	0.000876732	0.00117574	0.00313369	1.5
1.6	27836.4	26011.1	25946.4	25528.6	22604	20245.8	1.6	0.501112	0.507745	0.507396	0.564808	0.618771	0.640665	1.6	0.995275	0.993315	0.994986	0.99504	0.99576	0.99636	1.6							1.6	0	-0.00196003	-0.000289268	-0.000235269	0.000280503	0.00108558	1.6
1.7	27924.3	26126.2	26031.9	25610.8	22663.1	20288.8	1.7	0.503491	0.511162	0.509953	0.567624	0.621406	0.643006	1.7	1	1	1	1	1	1	1.7							1.7	0	0	0	0	0	0	1.7
1.8	28000	26214.6	26084.2	25678.4	22705.9	20308.3	1.8	0.505543	0.513783	0.511514	0.569936	0.623312	0.644067	1.8							1.8							1.8							1.8
1.9	28048.4	26274.1	26110.8	25712.2	22731.7	20331.7	1.9	0.506851	0.51555	0.512308	0.571093	0.624465	0.64534	1.9							1.9							1.9							1.9
2	28088.7	26323.9	26126.7	25733.2	22750.3	20336.1	2	0.507945	0.517028	0.512784	0.571813	0.625292	0.645576	2							2							2							2
2.1	28095.3	26353.1	26136.3	25741.7	22756.8	20331.5	2.1	0.508123	0.517895	0.513072	0.572102	0.625583	0.645328	2.1							2.1							2.1							2.1
2.2	28110.3	26367.1	26124.7	25733.5	22751.1	20322.8	2.2	0.508529	0.518309	0.512724	0.571823	0.62533	0.644853	2.2							2.2							2.2							2.2
2.3	28109.8	26371.5	26108.2	25738.4	22757.4	20312.8	2.3	0.508515	0.51844	0.512231	0.571992	0.62561	0.644312	2.3							2.3							2.3							2.3
2.4	28106.5	26371.9	26096.6	25726.2	22753.7	20310.4	2.4	0.508426	0.518451	0.511884	0.571573	0.625445	0.644179	2.4							2.4							2.4							2.4
2.5	28100.2	26372.2	26071.4	25700.7	22746.4	20298.2	2.5	0.508257	0.518461	0.511132	0.570701	0.62512	0.643513	2.5							2.5							2.5							2.5
2.6	28101.1	26362.9	26061.7	25696.2	22747.3	20297.8	2.6	0.508279	0.518184	0.510841	0.570545	0.62516	0.643495	2.6							2.6							2.6							2.6
2.7	28102.1	26357	26040.7	25675.5	22734	20278.8	2.7	0.508306	0.518009	0.510214	0.569836	0.624565	0.642458	2.7							2.7							2.7							2.7
2.8	28106.6	26356.6	26038.2	25658.5	22725.7	20268.2	2.8	0.508428	0.517998	0.510139	0.569255	0.624195	0.641884	2.8							2.8							2.8							2.8
2.9	28121.5	26350.9	26020.4	25636.5	22716.9	20257.6	2.9	0.508832	0.517828	0.509609	0.568501	0.623804	0.641303	2.9							2.9							2.9							2.9
3	28131	26356.1	26023	25631.9	22714.6	20251.5	3	0.50909	0.517984	0.509686	0.568344	0.623701	0.640974	3							3							3							3
4	28525.1	26532.8	26287.6	25745.4	22825.4	20318.8	4	0.519762	0.523227	0.517591	0.572231	0.628638	0.644635	4							4							4							4
5	29351.2	27086.7	26980	26225.6	23193.6	20605.9	5	0.542133	0.539661	0.538277	0.588667	0.645052	0.660265	5							5							5							5
6	30368.9	27889.1	27886.7	26909.4	23691.5	21025.6	6	0.569694	0.563469	0.565364	0.612075	0.667243	0.683105	6							6							6							6
7	31374.1	28721.2	28765.9	27619	24210.8	21458.9	7	0.596917	0.588161	0.591631	0.636362	0.690385	0.70669	7							7							7							7
8	32300.7	29515	29572.5	28296.3	24700.2	21891.2	8	0.622008	0.611714	0.615731	0.659545	0.712199	0.730217	8							8							8							8
9	33122.5	30249.2	30281.1	28880.5	25138.9	22277.6	9	0.644263	0.6335	0.636899	0.679542	0.731754	0.751247	9							9							9							9
10	33838.3	30888.6	30911.4	29408.2	25524.1	22630	10	0.663649	0.652472	0.655732	0.697606	0.74892	0.770426	10							10							10							10
11	34492.7	31473.6	31488.9	29863.5	25859.3	22937.7	11	0.68137	0.66983	0.672985	0.713191	0.763861	0.787171	11							11							11							11
12	35089.5	32018.3	32041.7	30305	26170.5	23208.8	12	0.697532	0.685994	0.689499	0.728304	0.777731	0.801926	12							12							12							12
13	35641.7	32520.4	32556.2	30702.7	26442.1	23458.1	13	0.712486	0.700893	0.704871	0.741916	0.789837	0.815496	13							13							13							13
14	36147.8	32991	33066.6	31075.7	26688.2	23680.6	14	0.726193	0.714855	0.72012	0.754685	0.800806	0.827603	14							14							14							14
15	36627.3	33437.9	33544.3	31433.1	26920.8	23876.5	15	0.739178	0.728117	0.73439	0.766919	0.811173	0.838267	15							15							15							15
16	37057.8	33856	33999.2	31777.2	27141.1	24064.1	16	0.750836	0.740521	0.747982	0.778697	0.820991	0.848475	16							16							16							16
17	37462.6	34259.1	34437.9	32099.3	27323.7	24215.2	17	0.761797	0.752482	0.761087	0.789722	0.82913	0.856703	17							17							17							17
18	37810.4	34626.7	34822.9	32388.6	27497	24355.4	18	0.771217	0.763392	0.77259	0.799622	0.836853	0.864331	18							18							18							18
19	38128.4	34972.4	35194.7	32669.5	27651.8	24482.3	19	0.779828	0.773649	0.783697	0.809238	0.843755	0.871237	19							19							19							19
20	38430.2	35293.1	35529.9	32925.4	27808.9	24609.1	20	0.788001	0.783163	0.793711	0.818	0.850755	0.87814	20							20							20							20
21	38674.4	35576	35824.1	33161.5	27933.7	24705.4	21	0.794614	0.791557	0.802501	0.826078	0.856319	0.883383	21							21							21							21
22	38894.1	35833.7	36093.2	33368.6	28044.7	24790.2	22	0.800564	0.799205	0.810541	0.833168	0.861265	0.887995	22							22							22							22
23	39093.3	36068.8	36335.3	33559.4	28145.1	24873.8	23	0.805959	0.806179	0.817774	0.839698	0.865743	0.892545	23							23							23							23
24	39262.9	36274.6	36545.6	33728.3	28240.3	24956	24	0.810551	0.812286	0.824056	0.84548	0.869983	0.89702	24							24							24							24
25	39411.9	36469.7	36732.7	33872.4	28316.5	25007.1	25	0.814586	0.818076	0.829649	0.850415	0.873382	0.899802	25							25							25							25
26	39536.8	36625.6	36895.3	34003.2	28391.4	25067.6	26	0.817968	0.822702	0.834506	0.85489	0.876718	0.903095	26							26							26							26
27	39650.8	36768.2	37045.1	34129.6	28462.9	25117.9	27	0.821058	0.826932	0.83898	0.859216	0.879905	0.905834	27							27							27							27
28	39747.5	36899.9	37166.3	34229.2	28515.9	25159.4	28	0.823676	0.830842	0.842602	0.862626	0.882267	0.908093	28							28							28							28
29	39840.8	37015.7	37282.9	34322.9	28564.4	25211	29	0.826202	0.834276	0.846084	0.865834	0.884429	0.910899	29							29							29							29
30	39917.9	37109.5	37385.9	34408.9	28612.9	25243.9	30	0.82829	0.83706	0.849163	0.868777	0.886593	0.912692	30							30							30							30
40	40422.2	37684.7	38007.1	34912.9	28897.1	25472.3	40	0.841947	0.854128	0.86772	0.886029	0.899259	0.925122	40							40							40							40
50	40835.4	37971	38383.4	35205.9	29077.1	25592.8	50	0.853138	0.862623	0.878964	0.896059	0.907283	0.931677	50							50							50							50
60	41307.9	38229.1	38730.3	35455.7	29242.6	25692.5	60	0.865934	0.870282	0.889327	0.904609	0.914658	0.937105	60							60							60							60
70	41861.4	38537.1	39083.1	35715.5	29412.2	25783.4	70	0.880923	0.879422	0.899868	0.913501	0.922219	0.942052	70							70							70							70
80	42455.1	38897.9	39451.2	35971.9	29600.3	25889.4	80	0.896999	0.890128	0.910865	0.92228	0.9306	0.947821	80							80							80							80
90	43053.5	39294.7	39812.7	36241.9	29778.4	25966.9	90	0.913206	0.901899	0.921665	0.931519	0.93854	0.952042	90							90							90							90
100	43608.1	39721.1	40192.1	36511.7	29959.1	26063.1	100	0.928225	0.914553	0.932999	0.940756	0.946594	0.957273	100							100							100							100
110	44106.3	40134.4	40540.7	36760.4	30133.4	26154.8	110	0.941716	0.926816	0.943414	0.949269	0.95436	0.962265	110							110							110							110
120	44547.4	40526.4	40866.4	37002.1	30290.2	26243.6	120	0.953662	0.938449	0.953146	0.957541	0.961352	0.967097	120							120							120							120
130	44913.3	40895.4	41161.1	37218	30422.6	26304.5	130	0.96357	0.949396	0.961951	0.964932	0.967249	0.970413	130							130							130							130
140	45220.2	41217.1	41423.1	37404.8	30543.6	26402.1	140	0.97188	0.958942	0.969778	0.971325	0.972645	0.975723	140							140							140							140
150	45471	41500.4	41654.3	37568.7	30657.5	26470	150	0.978673	0.967347	0.976685	0.976935	0.97772	0.979421	150							150							150							150
160	45676	41755.6	41838.7	37713.3	30746.5	26528.1	160	0.984224	0.974921	0.982193	0.981884	0.981686	0.982581	160							160							160							160
170	45827.3	41939.1	41981.7	37830.5	30819.7	26586.2	170	0.988321	0.980365	0.986467	0.985897	0.984949	0.985746	170							170							170							170
180	45953.5	42115.8	42104	37913.2	30880	26632.4	180	0.99174	0.985608	0.99012	0.988728	0.987638	0.988259	180							180							180							180
190	46055.7	42259.7	42218.6	38013.8	30944.1	26676.7	190	0.994508	0.989879	0.993542	0.992171	0.990492	0.990669	190							190							190							190
200	46121.1	42348.3	42273.7	38065.5	30996.3	26720.2	200	0.996277	0.992507	0.995191	0.993941	0.992822	0.993037	200							200							200							200
210	46164.8	42433.3	42339.2	38120.4	31032.1	26749.9	210	0.997461	0.99503	0.997147	0.99582	0.994415	0.994654	210							210							210							210
220	46214.5	42506.1	42372.6	38164	31072.7	26774.9	220	0.998808	0.997188	0.998145	0.997314	0.996228	0.996015	220							220							220							220
230	46233.1	42537.1	42388.9	38190.1	31104	26800.4	230	0.999311	0.99811	0.998632	0.998205	0.997623	0.997406	230							230							230							230
240	46258.4	42570.1	42410.7	38219.9	31125.8	26813.6	240	0.999997	0.999089	0.999283	0.999225	0.998594	0.998122	240							240							240							240
250	46258.5	42600.8	42434.7	38242.5	31157.4	26848.1	250	1	1	1	1	1	1	250							250							250							250

## Sheet: CA+NA
Prompt T.	0d	3d	6d	9d	12d	15d	Prompt T.	0d	5d	10d	15d	20d	25d	Prompt T.	0d	5d	10d	15d	20d	25d	Prompt T.	0d	5d	10d	15d	20d	25d	Prompt T.	0d	5d	10d	15d	20d	25d	Prompt T.	0d	5d	10d	15d	20d	25d
0.01	7617.67	7761.67	7413.11	7750.33	7967.11	8228.56	0.01							0.01							0.01							0.01							0.01
0.02	8201.33	8311.89	7948.67	8317.56	8587.67	8932.11	0.02							0.02							0.02							0.02							0.02
0.03	8465	8542.22	8163.67	8574.56	8887.67	9307.44	0.03							0.03							0.03							0.03							0.03
0.04	8745.11	8780.67	8394.22	8841.67	9206.78	9721	0.04							0.04							0.04							0.04							0.04
0.05	9052.22	9041.56	8652.67	9139.22	9550.56	10154.4	0.05	0	0	0	0	0	0	0.05	0	0	0	0	0	0	0.05	0	0	0	0	0	0	0.05	0	0	0	0	0	0	0.05	0	0	0	0	0	0
0.06	9386.89	9323.56	8923.78	9454.67	9926.11	10615.1	0.06	0.00907355	0.0074364	0.00763557	0.00912703	0.0117055	0.0169101	0.06	0.0184025	0.0153707	0.016377	0.0175238	0.0212696	0.0269606	0.06	0.038562	0.0353443	0.0380276	0.0370549	0.0417418	0.0470687	0.06	0	-0.00303181	-0.0020255	-0.000878721	0.0119874	0.00855805	0.06	0	-0.00321774	-0.000534437	-0.00150707	0.0031798	0.00850672
0.07	9793	9674.56	9256.78	9853.56	10367.6	11145.2	0.07	0.0200841	0.0166924	0.0170142	0.0206684	0.0254648	0.0363693	0.07	0.0407337	0.0345024	0.0364926	0.0396832	0.0462709	0.0579854	0.07	0.0853562	0.0793366	0.084736	0.083912	0.0908069	0.101233	0.07	0	-0.00623127	-0.00424103	-0.00105043	0.0239862	0.0172518	0.07	0	-0.00601961	-0.000620184	-0.0014442	0.00545075	0.0158767
0.08	10112.3	9943.89	9508.89	10154.2	10740.2	11590.9	0.08	0.0287419	0.0237947	0.0241146	0.0293679	0.0370803	0.0527288	0.08	0.0582931	0.0491827	0.0517219	0.0563861	0.0673769	0.0840681	0.08	0.122151	0.113093	0.120098	0.119231	0.132228	0.146769	0.08	0	-0.00911035	-0.00657112	-0.00190696	0.0351736	0.0257751	0.08	0	-0.00905813	-0.00205288	-0.00292041	0.0100762	0.0246176
0.09	10505.7	10273.7	9819.67	10532.2	11172.4	12093.2	0.09	0.0394061	0.032491	0.0328674	0.0403049	0.050552	0.0711684	0.09	0.0799216	0.0671576	0.0704951	0.0773851	0.0918559	0.113467	0.09	0.167473	0.154426	0.16369	0.163634	0.180268	0.198095	0.09	0	-0.0127639	-0.00942641	-0.00253648	0.0454785	0.0335457	0.09	0	-0.0130476	-0.00378332	-0.00383901	0.0127945	0.0306218
0.1	10916.7	10621.8	10132.6	10909.2	11600	12591.2	0.1	0.0505492	0.0416708	0.0416796	0.051213	0.0638783	0.0894489	0.1	0.102521	0.0861318	0.0893959	0.0983285	0.116071	0.142613	0.1	0.214831	0.198056	0.207577	0.20792	0.227789	0.248978	0.1	0	-0.0163897	-0.0131256	-0.00419301	0.0544086	0.0400913	0.1	0	-0.0167748	-0.00725329	-0.00691073	0.0129584	0.0341475
0.11	11321.6	10979.4	10464.7	11312.8	12034.7	13094.6	0.11	0.0615266	0.0511026	0.0510331	0.0628894	0.0774263	0.107925	0.11	0.124785	0.105627	0.109458	0.120747	0.140688	0.17207	0.11	0.261484	0.242884	0.254161	0.255325	0.276101	0.300406	0.11	0	-0.0191585	-0.0153277	-0.00403827	0.0629727	0.0472851	0.11	0	-0.0186003	-0.00732289	-0.00615884	0.0146169	0.0389223
0.12	11740	11335	10788.2	11715.2	12479.9	13590.8	0.12	0.0728715	0.0604786	0.0601458	0.0745337	0.0913033	0.12614	0.12	0.147795	0.125007	0.129003	0.143104	0.165903	0.201112	0.12	0.309699	0.287447	0.299545	0.3026	0.325586	0.351108	0.12	0	-0.0227879	-0.0187919	-0.00469064	0.0693362	0.0533173	0.12	0	-0.0222523	-0.0101545	-0.00709941	0.0158866	0.0414086
0.13	12150.3	11699.6	11109.3	12101.7	12901.9	14058.4	0.13	0.0839966	0.0700921	0.0691895	0.085715	0.104456	0.143308	0.13	0.170358	0.144877	0.1484	0.164572	0.189803	0.228482	0.13	0.35698	0.333138	0.344586	0.347995	0.37249	0.398892	0.13	0	-0.0254806	-0.0219578	-0.00578585	0.0753331	0.0581243	0.13	0	-0.0238417	-0.0123943	-0.00898488	0.0155099	0.0419119
0.14	12547	12062.6	11435.9	12498.4	13329.6	14526	0.14	0.0947511	0.0796645	0.0783866	0.0971953	0.117786	0.160471	0.14	0.19217	0.164663	0.168127	0.186614	0.214024	0.255846	0.14	0.402686	0.378635	0.39039	0.394604	0.420024	0.446665	0.14	0	-0.0275067	-0.0240432	-0.00555551	0.0800989	0.0636763	0.14	0	-0.0240513	-0.0122958	-0.00808176	0.0173377	0.0439785
0.15	12952.4	12422.7	11749.4	12884.6	13743.1	14977.3	0.15	0.105744	0.0891607	0.0872176	0.108367	0.130676	0.177038	0.15	0.214464	0.184291	0.187068	0.208064	0.237446	0.28226	0.15	0.449403	0.423769	0.434371	0.43996	0.465989	0.49278	0.15	0	-0.0301729	-0.0273967	-0.00640041	0.0845581	0.0677962	0.15	0	-0.0256345	-0.0150321	-0.00944307	0.0165857	0.0433762
0.16	13393.2	12843.1	12126.4	13329	14183.6	15473.1	0.16	0.117694	0.100248	0.0978354	0.121227	0.144404	0.195237	0.16	0.238702	0.207208	0.209841	0.232754	0.262391	0.311276	0.16	0.500192	0.476465	0.487251	0.492169	0.514943	0.543436	0.16	0	-0.0314934	-0.0288606	-0.00594762	0.0892062	0.0725743	0.16	0	-0.023727	-0.0129406	-0.0080233	0.014751	0.0432438
0.17	13720.7	13135.1	12379.6	13642.4	14535.2	15831.3	0.17	0.126572	0.107948	0.104964	0.130296	0.155365	0.208387	0.17	0.256707	0.223124	0.225131	0.250167	0.282307	0.332241	0.17	0.537922	0.513063	0.522754	0.528989	0.55403	0.580037	0.17	0	-0.033583	-0.0315763	-0.00654031	0.091298	0.0755339	0.17	0	-0.0248592	-0.0151677	-0.00893313	0.0161078	0.0421154
0.18	14088.9	13478.7	12685.4	14017.1	14905.7	16234.2	0.18	0.136555	0.117008	0.113579	0.141136	0.166911	0.223176	0.18	0.276955	0.24185	0.243609	0.27098	0.303287	0.35582	0.18	0.58035	0.556122	0.56566	0.573	0.595203	0.621202	0.18	0	-0.0351048	-0.0333461	-0.00597421	0.0944846	0.0788653	0.18	0	-0.0242284	-0.0146904	-0.00734987	0.0148531	0.0408522
0.19	14441.7	13821.4	12979.6	14375.1	15267.9	16622.4	0.19	0.14612	0.126047	0.121862	0.151495	0.178201	0.237427	0.19	0.296353	0.260533	0.261375	0.290868	0.323802	0.378541	0.19	0.620999	0.599084	0.606914	0.615054	0.635463	0.660869	0.19	0	-0.0358198	-0.0349781	-0.00548474	0.0957462	0.0821877	0.19	0	-0.0219155	-0.0140856	-0.00594483	0.0144641	0.03987
0.2	14796.4	14157	13280.8	14711.8	15616.8	16990.9	0.2	0.155738	0.134895	0.130346	0.161236	0.189076	0.250951	0.2	0.315862	0.278823	0.279571	0.309571	0.343561	0.400104	0.2	0.661878	0.64114	0.649165	0.654602	0.674241	0.698515	0.2	0	-0.0370384	-0.0362905	-0.00629037	0.0978854	0.0842425	0.2	0	-0.0207382	-0.0127138	-0.00727625	0.0123627	0.0366366
0.21	15129.4	14484.1	13555	15047.9	15954.8	17356.3	0.21	0.164767	0.143521	0.138069	0.170961	0.199611	0.264366	0.21	0.334172	0.296653	0.296136	0.328243	0.362704	0.421492	0.21	0.700248	0.682138	0.687629	0.694085	0.711809	0.735854	0.21	0	-0.0375197	-0.0380364	-0.00592936	0.0994148	0.0873193	0.21	0	-0.0181099	-0.0126198	-0.00616359	0.0115604	0.035606
0.22	15464.7	14786.4	13835.2	15385.7	16295.3	17689.7	0.22	0.173855	0.151494	0.145961	0.180734	0.210225	0.276602	0.22	0.352605	0.313132	0.313063	0.347008	0.381991	0.441	0.22	0.738874	0.720031	0.726934	0.733763	0.74966	0.769913	0.22	0	-0.0394738	-0.0395421	-0.00559794	0.101128	0.0883946	0.22	0	-0.0188432	-0.0119403	-0.0051112	0.010786	0.0310384
0.23	15769.6	15096.1	14091.4	15702.1	16606.3	18010	0.23	0.182122	0.15966	0.153178	0.18989	0.219919	0.288361	0.23	0.369371	0.33001	0.328541	0.364587	0.399605	0.459748	0.23	0.774005	0.758843	0.762873	0.770936	0.784227	0.802643	0.23	0	-0.0393602	-0.0408296	-0.0047837	0.101926	0.0903771	0.23	0	-0.0151622	-0.011132	-0.00306965	0.0102218	0.0286377
0.24	16089.9	15393	14369.7	16001.7	16904.9	18328.4	0.24	0.190807	0.167489	0.161014	0.198557	0.229224	0.30005	0.24	0.386985	0.346193	0.345348	0.381228	0.416514	0.478385	0.24	0.810916	0.796053	0.801898	0.806124	0.817411	0.83518	0.24	0	-0.0407923	-0.0416374	-0.00575694	0.102344	0.0913997	0.24	0	-0.0148623	-0.00901739	-0.00479161	0.00649487	0.0242644
0.25	16377.8	15684.1	14615.4	16313.6	17216.3	18623.3	0.25	0.198612	0.175166	0.167936	0.207581	0.238932	0.310875	0.25	0.402815	0.36206	0.360194	0.398554	0.434152	0.495643	0.25	0.844088	0.83254	0.836372	0.842761	0.852027	0.86531	0.25	0	-0.0407553	-0.042621	-0.00426098	0.103429	0.0928278	0.25	0	-0.0115481	-0.00771525	-0.00132637	0.0079389	0.0212227
0.26	16718	16030.2	14907.8	16643.2	17542.1	18963.1	0.26	0.207836	0.184293	0.176169	0.21712	0.249086	0.323347	0.26	0.421523	0.380925	0.377853	0.416868	0.452603	0.515529	0.26	0.88329	0.875919	0.877377	0.881487	0.888236	0.900027	0.26	0	-0.0405981	-0.04367	-0.0046551	0.103303	0.0940053	0.26	0	-0.00737069	-0.00591308	-0.00180291	0.00494593	0.0167374
0.27	16951	16238.2	15100	16876.2	17777.4	19189.8	0.27	0.214153	0.189778	0.181583	0.223861	0.256421	0.331668	0.27	0.434336	0.392263	0.389465	0.429812	0.465931	0.528794	0.27	0.910137	0.901989	0.904339	0.908857	0.914392	0.923187	0.27	0	-0.042073	-0.0448705	-0.00452343	0.103192	0.0944588	0.27	0	-0.00814861	-0.00579836	-0.00128009	0.00425503	0.0130497
0.28	17211.8	16510	15340.9	17143.7	18043.6	19443.1	0.28	0.221223	0.196945	0.188367	0.2316	0.264715	0.340967	0.28	0.448675	0.407076	0.404016	0.444669	0.481002	0.543621	0.28	0.940185	0.936052	0.938127	0.940274	0.94397	0.949071	0.28	0	-0.041599	-0.0446587	-0.0040057	0.103244	0.0949457	0.28	0	-0.00413369	-0.00205809	8.81878e-05	0.00378428	0.00888596
0.29	17476.9	16768.3	15554.3	17407.4	18292.1	19688.9	0.29	0.228411	0.203757	0.194378	0.239232	0.272462	0.349989	0.29	0.463253	0.421157	0.41691	0.459323	0.495079	0.558005	0.29	0.970733	0.96843	0.968066	0.971259	0.971596	0.974184	0.29	0	-0.0420961	-0.046343	-0.00392995	0.102967	0.094752	0.29	0	-0.00230313	-0.00266663	0.000526436	0.000862989	0.0034509
0.3	17730.9	17020.2	15782	17652.1	18547.7	19941.6	0.3	0.235298	0.210399	0.20079	0.246311	0.280427	0.359264	0.3	0.47722	0.434886	0.430663	0.472915	0.509552	0.572792	0.3	1	1	1	1	1	1	0.3	0	-0.0423335	-0.0465572	-0.0043049	0.102496	0.0955725	0.3	0	0	0	0	0	0
0.4	19888.6	19196.2	17703.8	19800.4	20639.2	21855.9	0.4	0.293797	0.267781	0.254915	0.308471	0.345618	0.429535	0.4	0.595865	0.553492	0.546752	0.592261	0.628008	0.684829	0.4							0.4	0	-0.0423732	-0.0491132	-0.00360405	0.0947173	0.0889641	0.4
0.5	21492.6	20861.8	19199	21392.8	22146.2	23154.7	0.5	0.337285	0.311702	0.297027	0.354543	0.392589	0.477211	0.5	0.684065	0.644275	0.637074	0.680719	0.713357	0.76084	0.5							0.5	0	-0.0397904	-0.0469913	-0.00334571	0.081026	0.076775	0.5
0.6	22721.2	22165.7	20383.3	22608.2	23262.8	24079.2	0.6	0.370597	0.346086	0.330382	0.38971	0.427391	0.511149	0.6	0.751627	0.715345	0.708616	0.748241	0.776593	0.81495	0.6							0.6	0	-0.036282	-0.0430106	-0.00338589	0.0673303	0.0633232	0.6
0.7	23698.3	23201.1	21345.7	23555.2	24139.8	24765.7	0.7	0.397088	0.373391	0.357486	0.417111	0.454726	0.536347	0.7	0.805356	0.771783	0.766748	0.800849	0.826262	0.855124	0.7							0.7	0	-0.033573	-0.0386079	-0.00450646	0.0532573	0.0497684	0.7
0.8	24491.7	24043.8	22141.7	24314.1	24828	25304.2	0.8	0.418597	0.395612	0.379904	0.439068	0.476177	0.556116	0.8	0.848979	0.817713	0.814832	0.843008	0.86524	0.886643	0.8							0.8	0	-0.0312661	-0.0341474	-0.00597161	0.0411314	0.0376639	0.8
0.9	25128.6	24744.7	22801.1	24954.3	25384.4	25727.1	0.9	0.435865	0.414095	0.398477	0.457593	0.49352	0.571639	0.9	0.884	0.855916	0.854667	0.878574	0.896754	0.911393	0.9							0.9	0	-0.0280844	-0.0293333	-0.00542652	0.0309486	0.0273925	0.9
1	25653.4	25335.2	23343.9	25459.8	25839.9	26072.7	1	0.450095	0.429668	0.413763	0.472217	0.507716	0.584324	1	0.912863	0.888105	0.887455	0.906653	0.922548	0.931617	1							1	0	-0.0247579	-0.0254081	-0.00621008	0.02232	0.0187538	1
1.1	26076	25823.8	23800.3	25897.6	26193.8	26372.2	1.1	0.461552	0.442551	0.426619	0.484884	0.518746	0.59532	1.1	0.936098	0.914734	0.915027	0.930973	0.942591	0.949148	1.1							1.1	0	-0.021364	-0.0210709	-0.00512565	0.0151514	0.0130499	1.1
1.2	26414.2	26236	24188.3	26244.9	26505	26606.1	1.2	0.470722	0.453421	0.437546	0.494933	0.528447	0.603906	1.2	0.954696	0.937203	0.938465	0.950268	0.960217	0.962837	1.2							1.2	0	-0.0174934	-0.016231	-0.00442837	0.00959033	0.00814027	1.2
1.3	26678	26568.2	24494.4	26518.3	26717.4	26787	1.3	0.477873	0.462182	0.446168	0.502845	0.535068	0.610546	1.3	0.969201	0.955311	0.956957	0.965458	0.972249	0.973423	1.3							1.3	0	-0.0138898	-0.0122442	-0.00374229	0.00545936	0.00422229	1.3
1.4	26887.6	26845.3	24739.4	26742.8	26907.3	26951.8	1.4	0.483555	0.46949	0.453068	0.509339	0.540987	0.616594	1.4	0.980724	0.970415	0.971756	0.977927	0.983003	0.983067	1.4							1.4	0	-0.0103085	-0.00896746	-0.00279674	0.00294841	0.00234296	1.4
1.5	27047.1	27076.4	24931.9	26918.3	27043.9	27079.1	1.5	0.487881	0.475584	0.458488	0.514419	0.545243	0.621269	1.5	0.989497	0.983012	0.983381	0.98768	0.990737	0.990519	1.5							1.5	0	-0.0064851	-0.00611603	-0.00181773	0.00117574	0.00102157	1.5
1.6	27155.6	27262.8	25088.7	27035	27142	27175.4	1.6	0.490821	0.480498	0.462903	0.517794	0.548301	0.624805	1.6	0.99546	0.993169	0.992852	0.994161	0.996294	0.996157	1.6							1.6	0	-0.0022919	-0.00260864	-0.00129968	0.000280503	0.000696387	1.6
1.7	27238.1	27388.1	25207	27140.1	27207.4	27241.1	1.7	0.493059	0.483803	0.466236	0.520836	0.550341	0.627215	1.7	1	1	1	1	1	1	1.7							1.7	0	0	0	0	0	0	1.7
1.8	27291.2	27499.3	25294.4	27196.8	27258.7	27313	1.8	0.494499	0.486736	0.468699	0.522475	0.551937	0.629854	1.8							1.8							1.8							1.8
1.9	27320.9	27580.7	25346	27236.9	27270.1	27347.8	1.9	0.495304	0.488881	0.470151	0.523636	0.552294	0.631131	1.9							1.9							1.9							1.9
2	27341.3	27631.4	25397.9	27259.1	27273	27361.3	2	0.495858	0.49022	0.471612	0.524279	0.552384	0.631628	2							2							2							2
2.1	27349.6	27663	25428.2	27255	27266.2	27381.3	2.1	0.496081	0.491052	0.472467	0.52416	0.552173	0.632362	2.1							2.1							2.1							2.1
2.2	27344.9	27686	25436.7	27254.3	27250.7	27382.2	2.2	0.495954	0.491658	0.472704	0.524141	0.551688	0.632395	2.2							2.2							2.2							2.2
2.3	27354.4	27705.1	25452.6	27252.9	27239.6	27378.3	2.3	0.496213	0.492162	0.473152	0.524099	0.551342	0.632252	2.3							2.3							2.3							2.3
2.4	27335.1	27700.4	25443.6	27227.4	27220.8	27371.3	2.4	0.495689	0.492039	0.472898	0.523363	0.550756	0.631995	2.4							2.4							2.4							2.4
2.5	27335.9	27693	25448	27208	27187.2	27363.4	2.5	0.49571	0.491843	0.473024	0.5228	0.54971	0.631706	2.5							2.5							2.5							2.5
2.6	27329.9	27681	25434.9	27184.3	27169.8	27355	2.6	0.495548	0.491526	0.472654	0.522115	0.549167	0.631396	2.6							2.6							2.6							2.6
2.7	27325.7	27666.4	25439.8	27176.6	27146	27332.1	2.7	0.495433	0.491143	0.472792	0.52189	0.548426	0.630556	2.7							2.7							2.7							2.7
2.8	27325.9	27677	25437	27160.6	27130.8	27314.9	2.8	0.495439	0.491421	0.472714	0.521427	0.547951	0.629923	2.8							2.8							2.8							2.8
2.9	27346.9	27654.3	25444	27159.9	27119.9	27310.3	2.9	0.496008	0.490823	0.472911	0.521408	0.547612	0.629756	2.9							2.9							2.9							2.9
3	27352.3	27654.3	25442.9	27146.2	27104.9	27303.4	3	0.496156	0.490823	0.47288	0.521012	0.547144	0.629503	3							3							3							3
4	27841.2	27842.8	25755	27377.1	27315.3	27389.9	4	0.509411	0.495792	0.48167	0.527693	0.553704	0.632677	4							4							4							4
5	28802.4	28512.3	26471.2	28090.6	27975.6	27777	5	0.535472	0.513449	0.501842	0.548336	0.574282	0.646887	5							5							5							5
6	29920.8	29452.2	27398.3	29037.9	28836.9	28343.1	6	0.565792	0.538234	0.527953	0.575746	0.601128	0.667667	6							6							6							6
7	31004.7	30480	28319	30018.6	29728.8	28960.9	7	0.595179	0.565337	0.553882	0.60412	0.628927	0.690345	7							7							7							7
8	31949.7	31454.1	29152	30914.8	30554.1	29564.3	8	0.6208	0.591024	0.577343	0.630051	0.654652	0.712496	8							8							8							8
9	32787.1	32322.6	29856.8	31714.8	31285.3	30126.1	9	0.643505	0.613925	0.597192	0.653198	0.677443	0.733117	9							9							9							9
10	33512.6	33068.2	30511.8	32410.7	31947.3	30612.6	10	0.663173	0.633589	0.61564	0.673333	0.698077	0.750974	10							10							10							10
11	34165	33740.3	31079.6	33037.6	32533.1	31052.7	11	0.680862	0.651312	0.631631	0.691472	0.716334	0.767129	11							11							11							11
12	34774.1	34339.6	31615.9	33602.2	33076.8	31442.4	12	0.697377	0.667114	0.646736	0.70781	0.73328	0.781437	12							12							12							12
13	35359.7	34871.1	32155.7	34144.8	33595	31796.4	13	0.713252	0.681131	0.661938	0.723508	0.749432	0.794432	13							13							13							13
14	35896.3	35376.9	32661.3	34656.9	34064.3	32133.3	14	0.727803	0.694469	0.67618	0.738325	0.764061	0.806798	14							14							14							14
15	36424.3	35865	33177.9	35138.9	34525.2	32424.1	15	0.742118	0.70734	0.690728	0.752271	0.778426	0.817472	15							15							15							15
16	36894.4	36311.4	33669.2	35613.2	34933.7	32710	16	0.754864	0.719113	0.704566	0.765996	0.791156	0.827967	16							16							16							16
17	37334.6	36758.7	34152.2	36049.9	35315	32962.1	17	0.766796	0.730906	0.718169	0.77863	0.803042	0.837221	17							17							17							17
18	37746.9	37181.2	34589.2	36462.1	35675.6	33192	18	0.777975	0.742049	0.730477	0.790557	0.81428	0.84566	18							18							18							18
19	38104.1	37576.3	35020.3	36831	36002.1	33396.2	19	0.78766	0.752469	0.742619	0.801231	0.824458	0.853156	19							19							19							19
20	38414.8	37938.7	35423.7	37162.4	36283.7	33600.9	20	0.796083	0.762023	0.753978	0.810821	0.833234	0.860669	20							20							20							20
21	38691.6	38270.1	35789.3	37483.2	36539.4	33772.9	21	0.803587	0.770764	0.764277	0.820102	0.841206	0.866983	21							21							21							21
22	38926	38590.9	36117.9	37758.3	36762.3	33926.2	22	0.809944	0.779223	0.77353	0.828062	0.848153	0.872611	22							22							22							22
23	39158.4	38858.6	36414.4	37995.8	36970.3	34070.7	23	0.816246	0.786281	0.781882	0.834932	0.854637	0.877914	23							23							23							23
24	39324.7	39122	36680.1	38223.1	37145.7	34209.3	24	0.820752	0.793228	0.789365	0.84151	0.860101	0.883004	24							24							24							24
25	39492.3	39358.6	36920.2	38419.1	37298.4	34317.3	25	0.825298	0.799466	0.796127	0.847181	0.864863	0.886968	25							25							25							25
26	39605.9	39557.1	37155	38600.7	37430.8	34414.1	26	0.828377	0.804702	0.802739	0.852434	0.868988	0.890521	26							26							26							26
27	39743.8	39734.7	37354.9	38746	37556.3	34509.1	27	0.832115	0.809384	0.808369	0.856639	0.872901	0.894008	27							27							27							27
28	39839.9	39884.2	37536.7	38881.8	37667.8	34594.6	28	0.834721	0.813328	0.813489	0.860568	0.876375	0.897145	28							28							28							28
29	39941.8	40037.1	37693.8	39018.6	37762	34662	29	0.837484	0.81736	0.817914	0.864525	0.879312	0.89962	29							29							29							29
30	40006.7	40158.3	37841.1	39141.7	37821.9	34724.8	30	0.839243	0.820556	0.822063	0.868087	0.881178	0.901925	30							30							30							30
40	40524.9	40859.3	38791.9	39829.2	38338.4	35106.3	40	0.853293	0.839042	0.848841	0.887981	0.897279	0.915931	40							40							40							40
50	40918.7	41161	39324.4	40204.3	38618.6	35276.4	50	0.863969	0.846997	0.86384	0.898834	0.906009	0.922175	50							50							50							50
60	41374.2	41433.3	39719.2	40521.7	38864	35405.4	60	0.87632	0.854179	0.874958	0.908016	0.913659	0.926911	60							60							60							60
70	41882.6	41793.1	40079.2	40815.1	39127	35542.8	70	0.890102	0.863666	0.885097	0.916506	0.921857	0.931952	70							70							70							70
80	42418.2	42238.1	40386.9	41100.8	39425.1	35663.6	80	0.904625	0.875401	0.893762	0.924772	0.931149	0.936385	80							80							80							80
90	42951.7	42783.9	40669.8	41386	39725.2	35780.6	90	0.919088	0.889793	0.90173	0.933024	0.940503	0.94068	90							90							90							90
100	43437.9	43378	40971.8	41682.7	40004.1	35922.9	100	0.932271	0.90546	0.910235	0.941608	0.949195	0.945905	100							100							100							100
110	43924.9	43956.3	41262	41972.9	40293	36057	110	0.945474	0.920711	0.918409	0.950005	0.958199	0.950828	110							110							110							110
120	44316.8	44504.6	41589.1	42244	40522.8	36217.6	120	0.956099	0.935167	0.927622	0.95785	0.965361	0.956721	120							120							120							120
130	44661.9	45004.3	41926	42509.6	40755.3	36353.3	130	0.965456	0.948347	0.93711	0.965533	0.97261	0.961706	130							130							130							130
140	44949.7	45417.2	42252.4	42713.1	40936.7	36487.1	140	0.973258	0.959235	0.946304	0.971423	0.978262	0.966616	140							140							140							140
150	45196.8	45779.9	42580.1	42916.2	41097.4	36622.3	150	0.979958	0.968798	0.955532	0.9773	0.983273	0.97158	150							150							150							150
160	45381.1	46063.8	42856.9	43094.3	41233.6	36730.9	160	0.984956	0.976284	0.963327	0.982453	0.987515	0.975565	160							160							160							160
170	45538	46306.3	43131.6	43238.7	41346.7	36861.2	170	0.989209	0.982681	0.971063	0.986629	0.991041	0.980349	170							170							170							170
180	45638.8	46491.1	43364.8	43340	41426.3	36960.4	180	0.991942	0.987553	0.977632	0.989561	0.993524	0.983991	180							180							180							180
190	45718.7	46623.4	43562.1	43433.1	41483.6	37049.9	190	0.994108	0.991043	0.983189	0.992255	0.995307	0.987275	190							190							190							190
200	45789.7	46720.1	43722.7	43508.3	41522.9	37135.6	200	0.996033	0.993592	0.987711	0.994432	0.996533	0.990419	200							200							200							200
210	45843.8	46812.8	43865.7	43559.1	41568.9	37214.9	210	0.9975	0.996036	0.991739	0.995901	0.997967	0.993331	210							210							210							210
220	45873.9	46878.8	43963.8	43596.7	41594.2	37260.2	220	0.998316	0.997776	0.994502	0.996988	0.998757	0.994995	220							220							220							220
230	45896.1	46921.9	44058.6	43638.3	41621	37327	230	0.998919	0.998913	0.997171	0.998193	0.999591	0.997447	230							230							230							230
240	45925.6	46940.2	44112.4	43670.9	41626.8	37360.1	240	0.999717	0.999396	0.998689	0.999135	0.999771	0.998662	240							240							240							240
250	45936	46963.1	44159	43700.8	41634.1	37396.6	250	1	1	1	1	1	1	250							250							250							250
