# Supplementary material for: Calcium amendment for improved germination, plant growth, and leaf photosynthetic electron transport in oat (Avena sativa) under NaCl stress
Source: PLoS One. 2021 Aug 24;16(8):e0256529. doi: 10.1371/journal.pone.0256529 (PMC8384207; doi:10.1371/journal.pone.0256529)
Supplement: S1 File — (ZIP) [file pone.0256529.s001.zip › Datas of parametars.xlsx]

## Sheet: parameters
PIABS, performance index															ABS/RC, absorption of antenna chlorophyll per PSII reaction center.															ETO/TRO, efficiency of electron movement															FV/FM, potential maximum photosynthetic capacity
							neans															means															means
	0d	3d	6d	9d	12d	15d		0d	3d	6d	9d	12d	15d			0d	3d	6d	9d	12d	15d		0d	3d	6d	9d	12d	15d			0d	3d	6d	9d	12d	15d		0d	3d	6d	9d	12d	15d			0d	3d	6d	9d
CK	17.07	17.52	17.06	17.03	17.68	17.75	CK	17.1813	17.8912	17.4033	17.3733	18.03	17.36		CK	2.28389	2.2453	2.25207	2.4032	2.46645	2.5483	CK	2.38463	2.27177	2.30736	2.3944	2.39882	2.41277		CK	0.89544	0.89165	0.8794	0.857825	0.84645	0.8281	CK	0.895147	0.873883	0.863133	0.835942	0.845483	0.8327			0.8435	0.8435	0.84075	0.83975
	16.325	17.6323	18.25	18.09	18.61	17.52	CaCl2	16.7517	16.0593	15.98	15.6	17.07	17.54			2.33	2.31	2.31	2.43	2.32	2.31	CaCl2	2.28808	2.28143	2.37916	2.36747	2.46111	2.4749			0.91	0.89	0.89	0.81	0.85	0.85	CaCl2	0.896577	0.908767	0.906317	0.888983	0.881126	0.87925			0.85	0.84	0.79	0.85
	18.149	18.5215	16.9	17	17.8	16.81	NaCl	16.7417	13.95	13.01	12.1567	10.5767	8.02667			2.54	2.26	2.36	2.35	2.41	2.38	NaCl	2.24301	2.45748	2.68946	2.85438	3.74342	4.6			0.88	0.84	0.82	0.84	0.84	0.82	NaCl	0.896667	0.798333	0.705733	0.6692	0.57653	0.42008			0.85	0.8	0.83	0.82
CaCl2	17.42	15.74	15.3	15.12	16.77	17.59	NaCl+CaCl2	16.2412	13.85	15.2167	13.6567	12.6367	12.14		CaCl2	2.25424	2.28428	2.37748	2.3724	2.56332	2.5547	NaCl+CaCl2	2.2476	2.38519	2.58473	2.68488	3.53933	3.79966		CaCl2	0.89973	0.9363	0.92895	0.86695	0.873378	0.91775	NaCl+CaCl2	0.886402	0.879667	0.850042	0.807337	0.700417	0.590567			0.845	0.845	0.8425	0.83175
	16.51	16.6711	16.36	15.64	16.91	16.58										2.34	2.3	2.41	2.41	2.43	2.4										0.89	0.88	0.9	0.89	0.92	0.86										0.83	0.82	0.85	0.86
	16.325	15.7668	16.28	16.04	17.53	18.45										2.27	2.26	2.35	2.32	2.39	2.47										0.9	0.91	0.89	0.91	0.85	0.86										0.85	0.85	0.82	0.82
NaCl	16.71	14.13	12.33	12.14	10.19	8.31									NaCl	2.25903	2.41242	2.63838	2.86314	3.73025	4.2342									NaCl	0.88	0.745	0.6972	0.6976	0.59959	0.42024										0.8455	0.784425	0.737	0.736
	17.6827	13.65	13.52	11.32	11.53	7.66										2.31	2.51	2.69	2.8	3.84	4.56										0.91	0.85	0.73	0.65	0.59	0.45										0.84	0.79	0.73	0.72
	15.8326	14.07	13.18	13.01	10.01	8.11										2.16	2.45	2.74	2.9	3.66	5.01										0.9	0.8	0.69	0.66	0.54	0.39										0.82	0.76	0.75	0.7
NaCl+CaCl2	16.25	12.89	14.45	13.08	12.78	11.78									NaCl+CaCl2	2.25279	2.33557	2.64419	2.62464	3.418	3.57897									NaCl+CaCl2	0.899205	0.859	0.820125	0.76201	0.68125	0.6017										0.84725	0.837	0.78365	0.775
	15.3259	14.15	15.88	14.58	13.1	12.02										2.29	2.45	2.59	2.75	3.57	3.77										0.88	0.9	0.86	0.81	0.72	0.62										0.82	0.82	0.7	0.71
	17.1478	14.51	15.32	13.31	12.03	12.62										2.2	2.37	2.52	2.68	3.63	4.05										0.88	0.88	0.87	0.85	0.7	0.55										0.81	0.8	0.74	0.75
[truncated: 9 more columns]
