# Supplementary material for: Calcium amendment for improved germination, plant growth, and leaf photosynthetic electron transport in oat (Avena sativa) under NaCl stress
Source: PLoS One. 2021 Aug 24;16(8):e0256529. doi: 10.1371/journal.pone.0256529 (PMC8384207; doi:10.1371/journal.pone.0256529)
Supplement: S1 File — (ZIP) [file pone.0256529.s001.zip › Datas of table 1.xlsx]

## Sheet: Datas of table 1
Treatments	Germination rates (%)			Means (%)		Treatments	electrolytic leakages in seedlings (%)			means (%)		Treatments	Aboveground dry weight (g/ plant)			means (g/plant)		Treatments	Na+ content (mg/g DW)			means (mg/g DW)		Treatments	Cl- content (mg/g DW)			means (mg/g DW)		Treatments	electrolytic leakages in leaves (%)			means (%)
CK	91	95	92	93		CK	20.31	19.51	23.88	21.2333		CK	0.485	0.532	0.511	0.509333		CK	0.06	0.05	0.05	0.0533333		CK	0.02	0.02	0.03	0.0233333		CK	6.84	5.66	5.93	6.14333
CaCl	90	92	94	92		CaCl	18.25	21.31	19.42	19.66		CaCl	0.493	0.49	0.538	0.507		CaCl	0.05	0.06	0.05	0.0533333		CaCl	0.02	0.03	0.03	0.0266667		CaCl	5.62	5.85	6.11	5.86
NaCl	28	21	31	27		NaCl	50.63	55.12	52.09	52.6133		NaCl	0.265	0.243	0.258	0.255333		NaCl	1.73	1.83	2.01	1.85667		NaCl	0.85	0.99	1.02	0.953333		NaCl	25.46	20.32	21.71	22.4967
NaCl+CaCl2	46	52	58	52		NaCl+CaCl	40.82	42.05	38.11	40.3267		NaCl+CaCl2	0.384	0.341	0.328	0.351		NaCl+CaCl2	1.22	1.53	1.44	1.39667		NaCl+CaCl2	0.83	0.79	0.8	0.806667		NaCl+CaCl2	18.33	18.08	17.87	18.0933
