# Supplementary material for: Calcium amendment for improved germination, plant growth, and leaf photosynthetic electron transport in oat (Avena sativa) under NaCl stress
Source: PLoS One. 2021 Aug 24;16(8):e0256529. doi: 10.1371/journal.pone.0256529 (PMC8384207; doi:10.1371/journal.pone.0256529)
Supplement: S1 File — (ZIP) [file pone.0256529.s001.zip › Datas of DF.xlsx]

## Sheet: NA
Datas of DF induction curves of oat leaves in the NaCl treatment																												Datas of the DF normalized curves in the NaCl treatment
																					means
Prompt T.	0d	3d	6d	9d	12d	15d	Prompt T.	0 d	3d	6d	9d	12d	15d	Prompt T.	0 d	3 d	6 d	9 d	12 d	15 d	Prompt T.	0d	3d	6d	9d	12d	15d	Prompt T.	0d	3d	6d	9d	12d	15d
0.3	36.7912	36.1488	39.1475	36.3538	31.1675	22.19	0.3	36.7388	36.1813	38.8792	36.2896	31.4525	23.2967	0.3	36.8	36.1433	39.1922	36.3644	31.12	22.0056	0.3	36.7767	36.1578	39.073	36.3359	31.2467	22.4974	0.3	0	0	0	0	0	0
0.7	172.785	142.44	94.855	99.0525	62.3238	49.5225	0.7	172.135	141.493	98.8117	101.021	63.5196	56.1642	0.7	172.893	142.598	94.1956	98.7244	62.1244	48.4156	0.7	172.604	142.177	95.9541	99.5993	62.6559	51.3674	0.7	0.351729	0.317034	0.193344	0.315872	0.242233	0.243386
1.1	242.718	203.946	180.155	118.71	96.6925	66.1475	1.1	240.776	202.17	187.085	127.01	102.067	75.1925	1.1	243.041	204.242	179	117.327	95.7967	64.64	1.1	242.178	203.453	182.08	121.016	98.1856	68.66	1.1	0.531892	0.50027	0.486093	0.422803	0.516243	0.38917
1.5	283.747	231.596	196.764	151.841	104.571	91.735	1.5	283.686	231.247	200.54	162.015	114.045	107.138	1.5	283.758	231.654	196.134	150.146	102.992	89.1678	1.5	283.73	231.499	197.813	154.667	107.203	96.0137	1.5	0.639492	0.584138	0.539569	0.590826	0.585786	0.619773
1.9	330.61	265.97	260.192	157.651	113.481	97.1875	1.9	331.497	265.09	264.901	167.045	125.302	111.866	1.9	330.462	266.117	259.408	156.086	111.511	94.7411	1.9	330.856	265.726	261.5	160.261	116.765	101.265	1.9	0.761526	0.686486	0.756049	0.618753	0.659529	0.664042
2.3	350.685	324.562	293.985	201.354	127.6	110.891	2.3	349.795	321.384	298.848	211.063	141.36	127.372	2.3	350.833	325.092	293.174	199.736	125.307	108.144	2.3	350.438	323.68	295.336	204.051	131.422	115.469	2.3	0.812233	0.859788	0.871059	0.837396	0.772569	0.783791
2.7	376.933	351.534	309.486	215.12	142.19	124.225	2.7	374.214	347.203	312.524	228.027	155.077	141.302	2.7	377.386	352.256	308.98	212.969	140.042	121.379	2.7	376.177	350.331	310.33	218.705	145.77	128.969	2.7	0.878886	0.939484	0.922025	0.910565	0.883218	0.897595
3	423.85	370.815	331.92	233.366	156.553	135.822	3	420.603	369.925	336.78	245.07	172.248	154.877	3	424.391	370.963	331.11	231.416	153.937	132.647	3	422.948	370.568	333.27	236.617	160.912	141.116	3	1	1	1	1	1	1
7	362.886	335.366	265.076	211.254	136.13	124.43	7	364.497	337.444	273.96	225.27	149.603	143.657	7	362.618	335.02	263.596	208.918	133.884	121.226	7	363.334	335.943	267.544	215.147	139.873	129.771	7	0.845627	0.896461	0.776592	0.892799	0.837739	0.904359
11	266.904	257.149	210.457	180.777	119.796	102.704	11	265.64	261.468	217.449	189.229	130.634	114.286	11	267.114	256.429	209.292	179.369	117.99	100.773	11	266.553	258.349	212.4	183.125	122.807	105.921	11	0.59501	0.664426	0.589152	0.732915	0.706124	0.703296
15	209.716	200.749	191.815	153.767	99.2687	88.6213	15	210.34	200.901	195.078	158.526	107.741	96.5888	15	209.612	200.723	191.271	152.974	97.8567	87.2933	15	209.89	200.791	192.721	155.089	101.622	90.8344	15	0.44828	0.49231	0.522264	0.592932	0.542747	0.576109
19	158.355	153.636	140.585	120.953	97.5263	79.365	19	157.398	155.767	144.508	126.567	102.404	84.0017	19	158.514	153.281	139.931	120.017	96.7133	78.5922	19	158.089	154.228	141.675	122.512	98.8811	80.653	19	0.314142	0.353071	0.348752	0.430276	0.521607	0.490275
23	135.327	122.464	124.63	110.314	90.6238	78.655	23	134.839	124.606	127.097	113.623	94.2729	80.1317	23	135.409	122.107	124.219	109.762	90.0156	78.4089	23	135.192	123.059	125.315	111.233	91.6374	79.0652	23	0.254848	0.259864	0.293144	0.373959	0.465742	0.47689
27	118.051	107.3	107.222	106.208	76.5188	67.6013	27	116.839	108.627	108.124	107.559	78.7913	68.8821	27	118.253	107.079	107.072	105.982	76.14	67.3878	27	117.714	107.669	107.473	106.583	77.15	67.957	27	0.20959	0.213842	0.232497	0.350742	0.354013	0.383243
30	100.496	96.0975	104.176	97.0962	81.5813	68.3725	30	100.327	97.5158	104.527	97.6137	82.3488	68.5675	30	100.524	95.8611	104.118	97.01	81.4533	68.34	30	100.449	96.4915	104.274	97.24	81.7944	68.4267	30	0.164882	0.180418	0.221623	0.304092	0.389832	0.387203
40	96.7963	94.6675	106.02	91.8563	72.5613	64.0675	40	96.2871	95.1992	105.693	93.0138	73.0354	64.4658	40	96.8811	94.5789	106.074	91.6633	72.4822	64.0011	40	96.6548	94.8152	105.929	92.1778	72.693	64.1781	40	0.155056	0.175406	0.22725	0.278817	0.31964	0.351386
50	89.2725	88.2225	106.824	91.8038	71.7938	58.2175	50	89.3742	88.2575	105.193	91.6729	71.4629	58.4092	50	89.2556	88.2167	107.096	91.8256	71.8489	58.1856	50	89.3007	88.2322	106.371	91.7674	71.7019	58.2707	50	0.136012	0.15572	0.228751	0.276768	0.311996	0.301584
60	83.455	81.5012	98.6138	88.3313	70.3988	53.14	60	83.625	81.9221	96.8163	88.0854	69.3779	53.5267	60	83.4267	81.4311	98.9133	88.3722	70.5689	53.0756	60	83.5022	81.6181	98.1144	88.263	70.1152	53.2474	60	0.120997	0.135942	0.200687	0.25927	0.29976	0.259235
70	81.4675	76.1137	102.839	86.3587	66.0513	49.5625	70	81.1925	76.5496	100.605	85.8579	65.4921	50.2908	70	81.5133	76.0411	103.211	86.4422	66.1444	49.4411	70	81.3911	76.2348	102.218	86.2196	65.8959	49.7648	70	0.11553	0.119844	0.214636	0.249068	0.26722	0.229876
80	81.725	71.5488	84.9862	87.7687	63.1575	53.3975	80	81.255	72.5213	84.3904	87.1346	62.5158	53.6358	80	81.8033	71.3867	85.0856	87.8744	63.2644	53.3578	80	81.5944	71.8189	84.8207	87.5926	62.9793	53.4637	80	0.116057	0.106639	0.1555	0.255923	0.244726	0.261059
90	73.1762	73.2125	86.4062	83.2013	63.9313	51.1063	90	72.6137	74.0008	84.8304	82.4754	63.1587	51.2771	90	73.27	73.0811	86.6689	83.3222	64.06	51.0778	90	73.02	73.4315	85.9685	82.9996	63.7167	51.1537	90	0.093853	0.111461	0.159402	0.232991	0.250413	0.241584
100	67.515	62.05	75.05	79.4737	55.2862	48.2163	100	67.1183	63.31	74.75	78.4896	55.4038	48.8604	100	67.5811	61.84	75.1	79.6378	55.2667	48.1089	100	67.4048	62.4	74.9667	79.2004	55.3189	48.3952	100	0.0793123	0.0784732	0.122006	0.214021	0.185649	0.218329
110	61.85	55.0012	77.8012	72.3738	54.0225	48.1612	110	61.71	56.4554	77.1221	71.9163	53.8708	48.4021	110	61.8733	54.7589	77.9144	72.45	54.0478	48.1211	110	61.8111	55.4052	77.6126	72.2467	53.9804	48.2281	110	0.0648273	0.0575563	0.130999	0.179301	0.175326	0.216921
120	59.2938	52.1	71.3837	63.425	51.4263	42.61	120	58.4696	53.0067	71.0063	62.915	51.5238	43.2567	120	59.4311	51.9489	71.4467	63.51	51.41	42.5022	120	59.0648	52.3519	71.2789	63.2833	51.4533	42.7896	120	0.0577157	0.0484258	0.109471	0.134548	0.155837	0.171072
130	56.015	49.7287	70.2625	59.0575	49.3538	37.935	130	55.3317	50.4746	69.2575	58.7425	49.3229	38.7183	130	56.1289	49.6044	70.43	59.11	49.3589	37.8044	130	55.8252	49.9359	69.9833	58.97	49.3452	38.1526	130	0.0493266	0.0412014	0.105067	0.113011	0.139578	0.13198
140	48.575	48.5537	66.935	55.1225	44.8125	41.6075	140	48.565	48.9829	66.1717	54.9642	45.0342	41.9858	140	48.5767	48.4822	67.0622	55.1489	44.7756	41.5444	140	48.5722	48.673	66.723	55.0785	44.8741	41.7126	140	0.0305449	0.0374247	0.0939846	0.0935813	0.105097	0.161992
150	46.9213	43.55	62.1788	51.2812	46.7288	36.9112	150	46.6821	44.2567	61.4446	51.1221	46.6013	37.2721	150	46.9611	43.4322	62.3011	51.3078	46.75	36.8511	150	46.8548	43.7463	61.9748	51.237	46.6933	37.0115	150	0.0260976	0.0226923	0.0778453	0.0744008	0.119127	0.12236
160	46.5962	41.87	58.9838	45.4663	42.395	35.9513	160	46.2271	42.8367	58.3462	45.7171	42.5983	36.4787	160	46.6578	41.7089	59.09	45.4244	42.3611	35.8633	160	46.4937	42.1385	58.8067	45.5359	42.4515	36.0978	160	0.0251625	0.0178845	0.0670765	0.0459354	0.0864132	0.114657
170	44.6725	39.5025	55.7	46.1538	40.3175	37.3688	170	44.4408	40.3442	55.0533	45.9629	40.5958	37.5479	170	44.7111	39.3622	55.8078	46.1856	40.2711	37.3389	170	44.6081	39.7363	55.5204	46.1007	40.3948	37.4185	170	0.0202798	0.010701	0.0559061	0.0487555	0.0705519	0.125791
180	41.93	37.835	50.9337	45.37	40.2288	36.6562	180	41.79	38.7117	50.7829	44.97	40.3346	36.8404	180	41.9533	37.6889	50.9589	45.4367	40.2111	36.6256	180	41.8911	38.0785	50.8919	45.2589	40.2581	36.7074	180	0.013244	0.00574367	0.0401734	0.0445521	0.0694979	0.119796
190	43.85	41.2775	47.89	42.2525	37.7338	33.02	190	43.43	41.1892	47.6167	42.4408	38.1096	33.42	190	43.92	41.2922	47.9356	42.2211	37.6711	32.9533	190	43.7333	41.253	47.8141	42.3048	37.8381	33.1311	190	0.0180144	0.0152363	0.0297118	0.0298025	0.0508345	0.0896465
200	44.3438	40.9925	47.6788	41.74	36.8612	33.57	200	43.9863	41.3608	47.3512	41.7667	37.1687	34.0433	200	44.4033	40.9311	47.7333	41.7356	36.81	33.4911	200	44.2444	41.0948	47.5878	41.7474	36.9467	33.7015	200	0.019338	0.0147634	0.0289426	0.0270194	0.0439592	0.094455
210	38.7425	39.1537	47.3538	41.2163	36.4275	31.6275	210	38.5042	39.4829	46.8829	41.0671	36.8058	32.1258	210	38.7822	39.0989	47.4322	41.2411	36.3644	31.5444	210	38.6763	39.2452	47.223	41.1748	36.5326	31.7659	210	0.00491913	0.0092324	0.0277025	0.0241604	0.0407658	0.0781374
220	39.6162	39.515	44.225	40.8513	37.1375	32.6962	220	39.6404	39.585	44.1417	40.5654	37.3292	33.0871	220	39.6122	39.5033	44.2389	40.8989	37.1056	32.6311	220	39.623	39.5344	44.2019	40.7719	37.1907	32.8048	220	0.00737055	0.0100974	0.0174335	0.0221485	0.0458416	0.0868957
230	39.7075	37.5312	43.83	40.455	36.6275	30.5975	230	39.8725	37.6121	43.55	40.2383	36.9392	31.2492	230	39.68	37.5178	43.8767	40.4911	36.5756	30.4889	230	39.7533	37.5537	43.7522	40.3948	36.7141	30.7785	230	0.00770815	0.00417429	0.0159052	0.0202659	0.0421655	0.0698132
240	38.525	38.5875	43.1788	38.0288	36.515	32.2425	240	38.495	38.7792	42.9913	38.0613	36.565	32.7108	240	38.53	38.5556	43.21	38.0233	36.5067	32.1644	240	38.5167	38.6407	43.1267	38.0378	36.5289	32.3726	240	0.00450577	0.00742491	0.0137789	0.0084973	0.0407373	0.0832519
250	40.4363	36.4988	40.0337	37.3162	35.3287	30.4725	250	40.3137	36.7512	40.3562	37.2337	35.2279	31.0675	250	40.4567	36.4567	39.98	37.33	35.3456	30.3733	250	40.4022	36.5689	40.1233	37.2933	35.3007	30.6378	250	0.00938846	0.00122936	0.0035703	0.00478031	0.0312656	0.0686267
260	38.8162	39.2525	42.2963	37.795	34.56	30.195	260	38.8738	39.5542	42.0604	37.6917	34.5733	30.6517	260	38.8067	39.2022	42.3356	37.8122	34.5578	30.1189	260	38.8322	39.3363	42.2307	37.7663	34.5637	30.3219	260	0.00532291	0.00950485	0.0107335	0.0071418	0.0255815	0.0659633
270	40.0125	38.0987	40.1125	37.5062	36.4437	29.19	270	39.9475	38.2779	39.7875	37.5771	36.4462	29.63	270	40.0233	38.0689	40.1667	37.4944	36.4433	29.1167	270	39.9944	38.1485	40.0222	37.5259	36.4444	29.3122	270	0.00833251	0.00595299	0.00322661	0.00594164	0.040086	0.0574517
280	40.3937	36.5162	41.3312	38.015	38.0513	32.2837	280	40.0362	36.7937	41.3321	38.0717	37.8588	32.4396	280	40.4533	36.47	41.3311	38.0056	38.0833	32.2578	280	40.2944	36.5933	41.3315	38.0307	37.9978	32.327	280	0.00910937	0.00130246	0.00767689	0.00846216	0.0520656	0.0828678
290	38.1538	39.5563	41.73	37.5	36.3813	32.85	290	38.4696	39.5471	41.81	37.3267	36.2088	32.9767	290	38.1011	39.5578	41.7167	37.5289	36.41	32.8289	290	38.2415	39.5537	41.7522	37.4519	36.3333	32.8852	290	0.00379317	0.010155	0.00910702	0.00557179	0.0392291	0.0875733
300	38.2638	40.9688	42.3937	40.5475	34.0337	31.6613	300	38.0929	40.8546	41.8162	40.1658	34.2296	32.0954	300	38.2922	40.9878	42.49	40.6111	34.0011	31.5889	300	38.2163	40.937	42.2333	40.4415	34.0881	31.7819	300	0.00372795	0.0142916	0.0107424	0.0204989	0.0219139	0.0782717
400	40.2488	37.9425	40.8387	38.5388	34.9738	31.0437	400	40.0879	38.1642	40.5112	38.3246	34.9363	31.3662	400	40.2756	37.9056	40.8933	38.5744	34.98	30.99	400	40.2041	38.0041	40.7478	38.4793	34.9633	31.1333	400	0.00887535	0.00552106	0.00569283	0.0107016	0.0286635	0.0728044
500	36.9762	38.4887	41.205	39.1262	35.7338	30.5213	500	37.0471	38.4546	40.875	38.9504	35.7362	30.9488	500	36.9644	38.4944	41.26	39.1556	35.7333	30.45	500	36.9959	38.4793	41.1133	39.0774	35.7344	30.64	500	0.000567777	0.00694202	0.00693539	0.0136881	0.0346104	0.0686454
600	39.1625	37.9513	42.11	36.595	36.4262	33.1625	600	39.2375	38.1121	42.0367	36.6917	36.2104	33.3375	600	39.15	37.9244	42.1222	36.5789	36.4622	33.1333	600	39.1833	37.9959	42.0896	36.6219	36.3663	33.2111	600	0.00623212	0.00549669	0.0102539	0.00142762	0.0394833	0.0903209
700	38.865	39.2525	40.4513	38.025	36.4937	31.0675	700	38.7017	39.1875	40.2921	37.8283	36.4896	31.5125	700	38.8922	39.2633	40.4778	38.0578	36.4944	30.9933	700	38.8196	39.2344	40.407	37.9704	36.4926	31.1911	700	0.0052903	0.00920028	0.00453463	0.00816074	0.0404574	0.0732915
800	40.3825	39.605	43.4175	39.7788	35.9612	32.99	800	40.5908	39.635	42.9892	39.8113	35.9487	33.3233	800	40.3478	39.6	43.4889	39.7733	35.9633	32.9344	800	40.4404	39.6133	43.2985	39.7878	35.9578	33.0826	800	0.00948725	0.0103333	0.014363	0.017235	0.0363328	0.0892375
900	38.7488	37.7825	43.655	40.5263	37.5662	33.925	900	38.8679	37.8975	43.365	40.2904	37.4704	34.2017	900	38.7289	37.7633	43.7033	40.5656	37.5822	33.8789	900	38.7819	37.8144	43.5744	40.4607	37.5396	34.0019	900	0.00519247	0.004954	0.0153009	0.0205951	0.0485323	0.0969872
1000	39.15	39.99	40.395	40.79	37.8388	29.9425	1000	39.1033	39.6567	40.2783	40.6767	37.5646	30.3975	1000	39.1578	40.0456	40.4144	40.8089	37.8844	29.8667	1000	39.137	39.8974	40.3626	40.7585	37.7626	30.0689	1000	0.00611223	0.0111828	0.00438356	0.0220819	0.0502518	0.0638307
1100	38.3113	39.5537	45.07	40.8925	38.2788	31.995	1100	38.3987	39.8429	44.71	40.9408	38.0979	32.3783	1100	38.2967	39.5056	45.13	40.8844	38.3089	31.9311	1100	38.3356	39.6341	44.97	40.9059	38.2285	32.1015	1100	0.00403678	0.0103953	0.0200445	0.0228179	0.0538451	0.0809663
1200	39.0862	38.2713	43.83	40.5562	38.645	31.1437	1200	39.2904	38.3921	43.49	40.6071	38.815	31.5129	1200	39.0522	38.2511	43.8867	40.5478	38.6167	31.0822	1200	39.143	38.3048	43.7356	40.5704	38.6922	31.2463	1200	0.00612758	0.00642037	0.0158485	0.0211425	0.0574212	0.0737567
1300	40.2725	41.7188	44.5413	42.5337	37.8925	35.22	1300	40.2075	41.5712	44.2154	42.4696	37.7675	35.26	1300	40.2833	41.7433	44.5956	42.5444	37.9133	35.2133	1300	40.2544	41.6778	44.4507	42.5159	37.8578	35.2311	1300	0.00900579	0.0165067	0.0182795	0.0308566	0.0509859	0.10735
1400	40.175	39.5188	47.2013	42.665	40.175	31.14	1400	40.185	39.6379	46.6154	42.415	39.945	31.6	1400	40.1733	39.4989	47.2989	42.7067	40.2133	31.0633	1400	40.1778	39.5519	47.0385	42.5956	40.1111	31.2678	1400	0.00880726	0.0101494	0.0270756	0.0312542	0.0683639	0.0739378
1500	42.92	40.3762	42.725	42.3137	38.0225	32.8862	1500	42.76	40.5871	42.6617	42.1096	37.8775	33.3504	1500	42.9467	40.3411	42.7356	42.3478	38.0467	32.8089	1500	42.8756	40.4348	42.7074	42.257	37.9822	33.0152	1500	0.0157932	0.0127898	0.0123538	0.0295639	0.0519456	0.0886692
1600	41.2875	41.7825	43.5875	42.2613	39.265	31.9537	1600	41.2458	41.5975	43.5925	42.1754	39.1083	32.4562	1600	41.2944	41.8133	43.5867	42.2756	39.2911	31.87	1600	41.2759	41.7311	43.5889	42.2374	39.2215	32.0933	1600	0.0116509	0.0166662	0.01535	0.0294659	0.061503	0.0808976
1700	41.71	41.8625	47.4413	44.2125	37.9725	33.365	1700	41.5567	41.7775	46.6954	43.8808	37.8942	33.6617	1700	41.7356	41.8767	47.5656	44.2678	37.9856	33.3156	1700	41.6674	41.8389	47.2341	44.1204	37.9507	33.4474	1700	0.0126647	0.0169885	0.0277403	0.0388675	0.0517028	0.092313
1800	42.34	40.8525	45.7325	41.0775	39.405	33.42	1800	42.3267	41.0075	45.3942	41.1492	39.3017	33.8733	1800	42.3422	40.8267	45.7889	41.0656	39.4222	33.3444	1800	42.3363	40.8956	45.6385	41.0974	39.3763	33.5459	1800	0.0143968	0.0141676	0.0223169	0.0237739	0.0626969	0.0931436

## Sheet: CA+NA
Datas of DF induction curves of oat leaves in the NaCl treatment with CaCl2 amendment																												Datas of the DF normalized curves in the NaCl treatment with CaCl2 amendment
																					means
Prompt T.	0d	3d	6d	9d	12d	15d	Prompt T.	0d	3d	6d	9d	12d	15d	Prompt T.	0d	3d	6d	9d	12d	15d	Prompt T.	0d	3d	6d	9d	12d	15d	Prompt T.	0 d	3d	6d	9d	12d	15d
0.3	37.7167	37.4	37.9267	37.6833	36.22	36.9333	0.3	37.721	37.41	37.9217	37.6736	36.2233	36.9529	0.3	37.7556	37.49	37.8822	37.5961	36.25	37.1094	0.3	37.7311	37.4333	37.9102	37.651	36.2311	36.9986	0.3	0	0	0	0	0	0
0.7	155.677	154.167	137.693	127.357	102.867	97.7633	0.7	155.649	154.072	137.85	127.378	102.745	97.3503	0.7	155.424	153.316	139.103	127.552	101.776	94.0461	0.7	155.583	153.851	138.215	127.429	102.463	96.3866	0.7	0.338956	0.347876	0.356799	0.336601	0.354999	0.358684
1.1	196.01	219.193	171.51	162.993	124.94	117.217	1.1	196.174	218.745	171.674	162.807	124.667	116.626	1.1	197.487	215.156	172.982	161.314	122.48	111.902	1.1	196.557	217.698	172.055	162.372	124.029	115.248	1.1	0.456801	0.538659	0.477171	0.467609	0.470594	0.472603
1.5	282.183	257.387	216.823	191.59	146.463	132.947	1.5	282.469	257.016	216.662	191.136	145.9	132.276	1.5	284.751	254.049	215.373	187.507	141.394	126.911	1.5	283.134	256.15	216.286	190.078	144.586	130.711	1.5	0.705808	0.653561	0.634507	0.571487	0.58078	0.565992
1.9	309.227	316.66	250.687	222.653	165.07	155.737	1.9	309.581	316.479	250.166	222.327	164.388	154.86	1.9	312.412	315.033	246.004	219.714	158.935	147.844	1.9	310.407	316.058	248.952	221.565	162.798	152.813	1.9	0.784246	0.832573	0.750705	0.68954	0.678395	0.699483
2.3	332.85	332.647	259.397	261.95	197.337	166.017	2.3	333.159	332.604	259.173	261.313	196.627	165.065	2.3	335.632	332.262	257.387	256.217	190.952	157.451	2.3	333.88	332.504	258.652	259.827	194.972	162.844	2.3	0.851759	0.881718	0.785209	0.832993	0.850848	0.760064
2.7	373.307	375.01	308.883	273.447	212.733	170.86	2.7	373.437	374.625	308.799	272.711	211.867	170.138	2.7	374.477	371.545	308.126	266.822	204.934	164.36	2.7	373.74	373.727	308.603	270.993	209.845	168.453	2.7	0.966401	1.0049	0.96289	0.87486	0.930566	0.793938
3	384.967	372.513	319.23	306.56	225.07	206.173	3	385.103	372.386	319.172	305.903	224.389	205.093	3	386.197	371.364	318.705	300.648	218.938	196.446	3	385.422	372.088	319.036	304.37	222.799	202.571	3	1	1	1	1	1	1
7	329.637	324.947	293.317	262.1	200.227	186.113	7	329.231	324.412	292.914	261.085	199.129	184.99	7	325.989	320.132	289.692	252.963	190.351	176.001	7	328.286	323.164	291.974	258.716	196.569	182.368	7	0.835668	0.853807	0.903739	0.82883	0.859407	0.877983
11	263.07	246.713	249.4	229.773	174.273	146.76	11	262.918	246.465	249.124	229.094	173.421	145.87	11	261.7	244.478	246.918	223.658	166.604	138.752	11	262.563	245.885	248.481	227.508	171.433	143.794	11	0.646641	0.622887	0.749028	0.711824	0.724679	0.645008
15	211.557	205.073	201.127	177.917	143.44	118.3	15	211.471	205.013	200.917	177.686	143.03	117.752	15	210.787	204.531	199.237	175.842	139.747	113.372	15	211.272	204.873	200.427	177.148	142.072	116.475	15	0.499123	0.500334	0.578093	0.523011	0.567305	0.480009
19	176.887	160.19	183.323	156.817	121.297	98.24	19	176.93	160.217	183.21	156.643	121.033	97.993	19	177.277	160.432	182.304	155.254	118.927	96.0167	19	177.031	160.28	182.946	156.238	120.419	97.4165	19	0.400643	0.367084	0.515911	0.444613	0.451246	0.364904
23	148.867	135.993	140.077	131.96	105.493	90.7067	23	148.917	136.092	139.924	131.85	105.352	90.5678	23	149.324	136.879	138.706	130.968	104.219	89.4572	23	149.036	136.322	139.569	131.593	105.022	90.2439	23	0.320126	0.295493	0.361613	0.352212	0.368715	0.321584
27	130.137	119.433	128.193	121.593	89.8167	80.8267	27	130.269	119.488	128.15	121.647	89.7373	80.7604	27	131.324	119.929	127.806	122.074	89.1022	80.2306	27	130.576	119.617	128.05	121.772	89.5521	80.6059	27	0.267034	0.245578	0.320639	0.315389	0.285799	0.263374
30	117.067	108.903	109.26	107.96	86.65	72.58	30	117.23	108.88	109.194	108.049	86.6154	72.5443	30	118.539	108.691	108.667	108.76	86.3383	72.2583	30	117.612	108.825	109.04	108.256	86.5346	72.4609	30	0.229746	0.213329	0.253019	0.264717	0.269625	0.21418
40	107.443	102.067	110.427	97.7333	82.77	69.4267	40	107.433	102.145	110.367	97.7442	82.7394	69.4077	40	107.348	102.771	109.887	97.8311	82.495	69.2556	40	107.408	102.327	110.227	97.7695	82.6681	69.3633	40	0.200399	0.193914	0.25724	0.2254	0.248902	0.195472
50	96.7367	96.0133	100.06	85.0033	74.7867	64.6467	50	96.7773	96.0229	100.072	85.0548	74.7947	64.641	50	97.1022	96.0994	100.172	85.4661	74.8589	64.5956	50	96.8721	96.0452	100.101	85.1747	74.8134	64.6277	50	0.170096	0.175142	0.221222	0.178179	0.2068	0.166871
60	93.1567	95.81	95.78	82.05	74.06	60.6533	60	93.1812	95.8413	95.8567	82.103	74.0794	60.6514	60	93.3772	96.0917	96.47	82.5267	74.235	60.6361	60	93.2384	95.9143	96.0356	82.2265	74.1248	60.647	60	0.159645	0.17475	0.20676	0.167125	0.203109	0.142828
70	88.3733	86.6833	92.7467	75.88	74.0167	63.66	70	88.3814	86.7514	92.7702	75.8498	74.0469	63.7046	70	88.4461	87.2961	92.9589	75.6083	74.2889	64.0617	70	88.4003	86.9103	92.8253	75.7794	74.1175	63.8088	70	0.14573	0.147845	0.19534	0.142953	0.20307	0.161925
80	87.28	80.6133	87.5833	80.6533	71.49	62.4033	80	87.3024	80.6868	87.6151	80.6866	71.5491	62.4377	80	87.4817	81.2744	87.8694	80.9528	72.0217	62.7128	80	87.3547	80.8582	87.6893	80.7642	71.6869	62.5179	80	0.142723	0.12976	0.177071	0.161643	0.190042	0.154129
90	78.22	78.38	84.6567	76.0133	68.86	55.2967	90	78.1531	78.5189	84.7062	76.0353	68.8726	55.3058	90	77.6183	79.63	85.1022	76.2111	68.9733	55.3789	90	77.9972	78.843	84.8217	76.0866	68.902	55.3271	90	0.11581	0.123738	0.16687	0.144105	0.175115	0.110698
100	70.6467	72.6267	86.8667	72.76	66.59	55.5	100	70.6049	72.7723	86.9341	72.825	66.6615	55.4778	100	70.2706	73.9372	87.4739	73.345	67.2333	55.3	100	70.5074	73.1121	87.0916	72.9767	66.8283	55.4259	100	0.0942684	0.106614	0.174945	0.132445	0.164	0.111295
110	66.4	65.6733	77.05	67.0867	60.2633	52.5533	110	66.4311	65.8114	77.1072	67.0695	60.2786	52.5649	110	66.68	66.9161	77.565	66.9322	60.4011	52.6578	110	66.5037	66.1336	77.2407	67.0295	60.3144	52.592	110	0.0827534	0.085761	0.139904	0.110147	0.129086	0.0941793
120	63.4633	63.66	77.1767	67.1533	57	50.94	120	63.4516	63.8063	77.2419	67.2031	57.017	50.9265	120	63.3578	64.9767	77.7639	67.6011	57.1533	50.8183	120	63.4242	64.1477	77.3942	67.3192	57.0568	50.8949	120	0.0738965	0.0798266	0.14045	0.111234	0.111625	0.0839295
130	63.3733	57.13	72.12	64.7233	57	51.0733	130	63.3414	57.2474	72.2107	64.789	57.0248	51.0659	130	63.0861	58.1867	72.9367	65.3144	57.2233	51.0061	130	63.267	57.5214	72.4225	64.9423	57.0827	51.0484	130	0.0734441	0.0600262	0.122765	0.102322	0.111764	0.0848565
140	57.3233	54.3233	64.5433	55.76	52.9167	49.7933	140	57.3099	54.4312	64.5564	55.7713	52.9358	49.8186	140	57.2028	55.2944	64.6611	55.8617	53.0889	50.0211	140	57.2787	54.683	64.587	55.7977	52.9805	49.8777	140	0.0562212	0.0515447	0.0948927	0.0680364	0.0897761	0.0777857
150	51.2167	51.2867	63.04	54.27	52.6267	50.66	150	51.2102	51.4052	63.1228	54.3006	52.6401	50.6961	150	51.1589	52.3539	63.785	54.545	52.7472	50.985	150	51.1953	51.6819	63.3159	54.3719	52.6713	50.7804	150	0.0387246	0.0425771	0.0903715	0.0626907	0.0881192	0.0832375
160	53.3167	48.61	58.96	49.72	46.7433	49.8767	160	53.3536	48.6678	58.995	49.7109	46.7527	49.9206	160	53.6489	49.13	59.275	49.6383	46.8278	50.2722	160	53.4397	48.8026	59.0767	49.6898	46.7746	50.0232	160	0.0451798	0.0339731	0.0752919	0.0451363	0.0565129	0.0786643
170	50.9867	46.57	53.91	48.8833	45.6733	46.4133	170	50.9993	46.6493	53.9257	48.9007	45.6583	46.4357	170	51.1006	47.2833	54.0517	49.0394	45.5378	46.6144	170	51.0288	46.8342	53.9625	48.9412	45.6231	46.4878	170	0.0382459	0.0280913	0.0571	0.0423296	0.050341	0.0573119
180	49.29	46.37	50.4933	48.6367	46.8367	46.9333	180	49.3374	46.4478	50.5388	48.6819	46.8243	46.9694	180	49.7167	47.07	50.9028	49.0439	46.7256	47.2578	180	49.448	46.6293	50.645	48.7875	46.7955	47.0535	180	0.0336993	0.0274789	0.0452993	0.0417535	0.056625	0.0607285
190	44.4867	45.59	49.6367	45.2633	44.5733	44.3	190	44.506	45.6519	49.6601	45.2553	44.5925	44.3194	190	44.6606	46.1467	49.8472	45.1911	44.7461	44.475	190	44.5511	45.7962	49.7147	45.2366	44.6373	44.3648	190	0.0196151	0.0249895	0.04199	0.0284402	0.0450571	0.0444897
200	44.3367	41.32	48.6767	45.3933	43.3467	43.04	200	44.3367	41.3524	48.7197	45.4103	43.3586	43.06	200	44.3372	41.6117	49.0639	45.5461	43.4539	43.22	200	44.3369	41.428	48.8201	45.4499	43.3864	43.1067	200	0.018999	0.0119368	0.0388079	0.02924	0.0383521	0.0368909
210	45.2733	42.5367	46.1833	43.3467	41.38	49.3633	210	45.301	42.5638	46.2094	43.354	41.3915	49.4314	210	45.5228	42.7806	46.4178	43.4122	41.4833	49.9761	210	45.3657	42.627	46.2702	43.3709	41.4183	49.5903	210	0.0219581	0.0155195	0.0297375	0.0214454	0.0278031	0.0760498
220	40.5933	43.08	44.67	43.1967	41.2267	47.8767	220	40.6038	43.1304	44.6678	43.188	41.2262	47.9636	220	40.6878	43.5333	44.65	43.1189	41.2222	48.6589	220	40.6283	43.2479	44.6626	43.1679	41.225	48.1664	220	0.0083328	0.0173748	0.0240191	0.020684	0.0267672	0.0674499
230	44.1333	41.26	44.1467	40.3033	39.6933	45.8533	230	44.1594	41.3046	44.1628	40.2857	39.6814	45.9257	230	44.3678	41.6617	44.2922	40.1444	39.5861	46.5044	230	44.2202	41.4088	44.2006	40.2445	39.6536	46.0945	230	0.0186634	0.0118792	0.0223757	0.00972354	0.0183446	0.0549363
240	41.32	41.2567	44.22	40.0767	38.96	44.9067	240	41.3207	41.2752	44.2541	40.076	38.9511	44.9934	240	41.3267	41.4239	44.5267	40.0706	38.88	45.6872	240	41.3225	41.3186	44.3336	40.0744	38.9304	45.1958	240	0.0103293	0.0116098	0.0228488	0.00908586	0.014468	0.0495084
250	40.0833	40.34	42.8133	39.7267	38.5667	45.5533	250	40.0829	40.3604	42.8186	39.7254	38.5915	45.6344	250	40.0794	40.5233	42.8611	39.7156	38.7906	46.2828	250	40.0819	40.4079	42.831	39.7226	38.6496	45.8235	250	0.00676124	0.00888847	0.017504	0.00776667	0.012963	0.0532997
260	38.3233	38.0033	44.3433	40.1667	38.6867	42.6467	260	38.3288	38.0025	44.3596	40.1421	38.6843	42.6917	260	38.3728	37.9961	44.4894	39.9456	38.6656	43.0522	260	38.3416	38.0007	44.3974	40.0848	38.6788	42.7969	260	0.00175609	0.00169526	0.023076	0.00912474	0.0131198	0.0350199
270	40.22	40.02	39.4367	41.2467	38.0667	43.0267	270	40.2228	40.0369	39.4262	41.2673	38.0702	43.0836	270	40.245	40.1717	39.3422	41.4322	38.0989	43.5389	270	40.2293	40.0762	39.4017	41.3154	38.0786	43.2164	270	0.00718508	0.00789722	0.0053054	0.0137386	0.00990251	0.0375535
280	40.29	41.8567	39.9667	42.3933	38.72	43.1333	280	40.2781	41.8919	39.9565	42.4016	38.7239	43.2038	280	40.1833	42.1739	39.8756	42.4678	38.755	43.7678	280	40.2505	41.9742	39.9329	42.4209	38.733	43.3683	280	0.00724615	0.0135687	0.00719507	0.0178835	0.0134099	0.0384712
290	39.2133	40.8633	40.9233	39.3033	37.6	41.94	290	39.217	40.8851	40.9448	39.3086	37.5922	41.9943	290	39.2461	41.0594	41.1161	39.3511	37.53	42.4283	290	39.2255	40.936	40.9947	39.321	37.5741	42.1209	290	0.00429807	0.0104664	0.0109721	0.00626126	0.00719825	0.030937
300	40.2	39.4133	41.4167	40.12	36.8333	40.4733	300	40.2152	39.4155	41.4304	40.1261	36.8349	40.5257	300	40.3367	39.4328	41.5406	40.175	36.8478	40.9444	300	40.2506	39.4205	41.4626	40.1404	36.8387	40.6478	300	0.00724651	0.00593807	0.0126362	0.00933318	0.00325657	0.0220403
400	40.0233	38.6333	40.74	38.1267	39.1033	39.7433	400	40.0368	38.6375	40.7531	38.1088	39.1244	39.777	400	40.1444	38.6711	40.8583	37.9656	39.2928	40.0461	400	40.0682	38.6473	40.7838	38.067	39.1735	39.8555	400	0.00672182	0.0036276	0.0102219	0.00155957	0.0157711	0.0172548
500	39.95	40.3367	38.2267	38.87	38.3533	37.91	500	39.962	40.349	38.2162	38.8557	38.3764	37.9213	500	40.0583	40.4472	38.1322	38.7417	38.5611	38.0117	500	39.9901	40.3776	38.1917	38.8225	38.4303	37.9477	500	0.0064973	0.00879797	0.00100127	0.00439203	0.0117875	0.00573221
600	39.2367	39.5133	39.9633	38.2833	37.11	39.0267	600	39.2128	39.5429	39.9649	38.2746	37.0969	39.0473	600	39.0222	39.7794	39.9778	38.2044	36.9917	39.2122	600	39.1572	39.6119	39.9687	38.2541	37.0662	39.0954	600	0.00410184	0.00650988	0.00732228	0.00226113	0.00447591	0.0126642
700	43.17	40.8667	40.18	40.7933	39.5433	39.7933	700	43.1881	40.8858	40.1833	40.8101	39.5696	39.8349	700	43.3333	41.0389	40.21	40.9444	39.7794	40.1678	700	43.2305	40.9305	40.1911	40.8493	39.6308	39.932	700	0.015817	0.0104499	0.00811348	0.0119911	0.0182222	0.0177171
800	40.6633	38.67	40	40.4433	38.42	37.91	800	40.6949	38.6565	40.0143	40.4223	38.4185	37.9152	800	40.9478	38.5483	40.1283	40.2544	38.4067	37.9567	800	40.7687	38.6249	40.0475	40.3734	38.4151	37.9273	800	0.00873652	0.0035607	0.00760275	0.0102068	0.0117059	0.00560918
900	40.4033	39.3467	41.6567	38.3433	37.64	37.8867	900	40.4192	39.3552	41.6562	38.329	37.6265	37.9112	900	40.5461	39.4239	41.6522	38.2144	37.5183	38.1072	900	40.4562	39.3753	41.655	38.2956	37.5949	37.9684	900	0.00783783	0.0058028	0.0133208	0.00241665	0.00731008	0.00585723
1000	38.8767	42.5767	42.5233	41.05	41.1867	39.2067	1000	38.8836	42.5827	42.5257	41.0367	41.1906	39.2121	1000	38.9389	42.6306	42.5444	40.93	41.2222	39.2556	1000	38.8997	42.5966	42.5312	41.0056	41.1998	39.2248	1000	0.00336115	0.0154287	0.0164373	0.012577	0.0266323	0.0134456
1100	40.3433	42.72	41.75	41.0967	39.14	37.5833	1100	40.3562	42.7389	41.7635	41.0867	39.1374	37.5909	1100	40.4594	42.89	41.8717	41.0072	39.1167	37.6511	1100	40.3863	42.783	41.7951	41.0635	39.1314	37.6084	1100	0.00763685	0.0159855	0.0138189	0.0127944	0.0155453	0.00368345
1200	41.4633	41.9133	41.0633	41.7467	40.3433	40.0767	1200	41.4825	41.917	41.0775	41.7293	40.3507	40.1143	1200	41.6361	41.9461	41.1911	41.5906	40.4094	40.4156	1200	41.5273	41.9255	41.1107	41.6888	40.3678	40.2022	1200	0.0109185	0.0134232	0.0113844	0.0151388	0.0221727	0.0193488
1300	38.9933	40.5233	41.4467	42.3667	39.34	42.89	1300	39.0003	40.5151	41.4623	42.3523	39.3322	42.92	1300	39.0561	40.4494	41.5872	42.2372	39.27	43.16	1300	39.0166	40.496	41.4987	42.3187	39.3141	42.99	1300	0.00369729	0.00915163	0.0127648	0.0175004	0.0165246	0.0361863
1400	40.4133	41.1433	44.08	41.0467	41.32	40.5067	1400	40.4312	41.1479	44.0981	41.0597	41.3157	40.5473	1400	40.5744	41.1844	44.2433	41.1639	41.2817	40.8722	1400	40.473	41.1586	44.1405	41.0901	41.3058	40.6421	1400	0.00788612	0.0111316	0.022162	0.0128939	0.0272002	0.0220055
1500	43.01	42.1467	42.2067	42.1733	40.6567	40.2833	1500	43.0228	42.1604	42.2086	42.1764	40.6586	40.3122	1500	43.125	42.2706	42.2239	42.2011	40.6739	40.5428	1500	43.0526	42.1926	42.213	42.1836	40.663	40.3794	1500	0.0153053	0.0142213	0.0153058	0.0169939	0.0237551	0.0204193
1600	42.5533	44.2333	43.0733	43.7933	40.5767	41.4333	1600	42.5623	44.2298	43.0701	43.7864	40.5841	41.4748	1600	42.6344	44.2011	43.0444	43.7311	40.6439	41.8061	1600	42.5834	44.2214	43.0626	43.7703	40.6016	41.5714	1600	0.0139558	0.0202838	0.0183279	0.0229427	0.0234255	0.0276184
1700	42.48	42.0767	44.2367	43.1267	40.48	42.0267	1700	42.4848	42.088	44.2269	43.1219	40.5104	42.0625	1700	42.5233	42.1789	44.1489	43.0839	40.7533	42.3489	1700	42.496	42.1145	44.2042	43.1108	40.5812	42.146	1700	0.0137046	0.0139881	0.0223884	0.0204702	0.0233166	0.0310889
1800	42.21	41.9033	45.6767	43.03	39.9533	40.5033	1800	42.2263	41.9044	45.704	43.033	39.9699	40.5303	1800	42.3567	41.9128	45.9222	43.0567	40.1028	40.7461	1800	42.2643	41.9068	45.7676	43.0399	40.0087	40.5933	1800	0.0130381	0.0133675	0.0279498	0.0202042	0.0202477	0.0217107
